# Supplementary material for: Whole genome and transcriptome analysis reveal adaptive strategies and pathogenesis of Calonectria pseudoreteaudii to Eucalyptus
Source: BMC Genomics. 2018 May 10;19:358. doi: 10.1186/s12864-018-4739-1 (PMC5946483; doi:10.1186/s12864-018-4739-1)
Supplement: Supplementary file 1 — Table S1. Sequencing statistics of C. pseudoreteaudii. Table S2. Repeat sequences annotation of C. pseudoreteaudii. Table S3. Inventory of secondary metabolism backbone enzymes in C. pseudoreteaudii. Table S4. Inventory of secondary metabolism gene clusters in C. pseudoreteaudii. Table S5. Inventory of membrane transporters in C. pseudoreteaudii. Table S6. Upregulated (fold-change > 2) C. pseudoreteaudii membrane transporters in Eucalytpus tissue induced medium vs in PDB medium. Table S7. Number of carbohydrate-active enzyme modules of C. pseudoreteaudii and 13 other fungi according to the CAZy database. Table S8. Inventory of putative effectors in C. pseudoreteaudii. (XLS 238 kb) [file 12864_2018_4739_MOESM1_ESM.xls]

## Sheet: Table S1
Supporting Information Tables S1–S8
Table S1 Sequencing statistics of C. pseudoreteaudii
Insert Size (bp)	Reads Length (bp)	Raw Data (Mb)	Low Quality (%)	N (%)	Adapter (%)	Duplication (%)	Filtered Reads (%)	Clean Data (Mb)	GC (%)	Q20 (%)	Q30 (%)
382	(125:125)	8748	19.08	0.04	1.05	0.32	25.03	6559	49.12	93.23	86.38
1955	(150:150)	4675	13.16	0.01	2.27	3.43	20.57	3713	47.3	95.69	89.4
6109	(150:150)	4143	12.02	0.01	1.78	4.59	20.07	3312	46.87	95.56	89.1

## Sheet: Table S2
Table S2 Repeat sequences annotation of C. pseudoreteaudii
Type		Copy	Total Length(bp)	In Genome(%)
Retroelements	LINE	836	136594	0.2144
	SINE	212	19477	0.0306
	LTR	4204	3254061	5.1078
DNA transponsons	DNA	1388	272666	0.428
	Helitron	150	46134	0.0724
Unclassified		6671	1815336	2.8495
Total interspersed repeats		13461	5422810	8.5121
Tandem repeats		9118	482266	0.757
Total repeats			5905076	9.2691

## Sheet: Table S3
Table S3 Inventory of secondary metabolism backbone enzymes in C. pseudoreteaudii
Gene ID	SM clusters	Length/bp	E-value	Similarity	Description
Cp_Cap00193	cluster1	6587	0	67.9	hypothetical protein [Nectria haematococca mpVI 77-13-4, NECHADRAFT_53641]
Cp_Cap00394	cluster2	1430	1e-159	61.8	aromatic prenyltransferase [Colletotrichum higginsianum]
Cp_Cap00942	cluster3	3450
Cp_Cap00947	cluster3	8558	0	46.5	Lovastatin nonaketide synthase [Fusarium oxysporum f. sp. cubense race 1]
Cp_Cap01023	-	7321
Cp_Cap01898	cluster4	7740	0	79.2	hypothetical protein [Nectria haematococca mpVI 77-13-4, NECHADRAFT_95699]
Cp_Cap02137	-	15756	0	64.1	hypothetical protein [Nectria haematococca mpVI 77-13-4, NECHADRAFT_103597]
Cp_Cap02156	-	11095	0	40.6	hypothetical protein [Gaeumannomyces graminis var. tritici R3-111a-1, GGTG_13228]
Cp_Cap02484	cluster5	8125	0	63	putative polyketide synthase [Trichoderma virens Gv29-8]
Cp_Cap02490	cluster5	20783	0	68	non-ribosomal peptide synthetase [Trichoderma virens Gv29-8]
Cp_Cap02816	-	7649	0	59.1	hypothetical protein [Pseudogymnoascus pannorum VKM F-103, V499_00041]
Cp_Cap02946	-	8162	0	44.6	hypothetical protein [Gaeumannomyces graminis var. tritici R3-111a-1, GGTG_13228]
Cp_Cap03028	-	7969	0	50.3	putative polyketide synthase PKS24 [Talaromyces marneffei]
Cp_Cap03155	cluster6	5992	0	65.3	polyketide synthase, putative [Aspergillus flavus NRRL3357]
Cp_Cap04177	cluster7	3573	0	73.4	hypothetical protein [Nectria haematococca mpVI 77-13-4, NECHADRAFT_32900]
Cp_Cap04359	cluster8	1779	7.8e-136	50.2	hypothetical protein [Colletotrichum gloeosporioides Cg-14, CGLO_02038]
Cp_Cap04476	cluster9	12407	0	51.3	hypothetical protein [Colletotrichum fioriniae PJ7, CFIO01_09885]
Cp_Cap04616	cluster10	9154	0	53.1	Nonribosomal peptide synthetase 14 [Scedosporium apiospermum]
Cp_Cap04774	cluster11	7946	0	82.2	KR domain-containing protein [Colletotrichum graminicola M1.001]
Cp_Cap04839	cluster12	3426
Cp_Cap05135	cluster12	9016	0	62.3	putative polyketide synthase protein [Eutypa lata UCREL1]
Cp_Cap05373	cluster13	2169
Cp_Cap05383	cluster13	5562
Cp_Cap05391	cluster13	2041	0	86.7	hypothetical protein [Fusarium oxysporum FOSC 3-a, FOYG_10525]
Cp_Cap06305	cluster14	6281	0	76.1	AMP binding enzyme/pyoverdine/dityrosine biosynthesis protein [Metarhizium robertsii]
Cp_Cap06375	cluster15	12327	0	58.9	putative polyketide synthase [Trichoderma reesei RUT C-30]
Cp_Cap06397	cluster16	9171	0	52	hypothetical protein [Nectria haematococca mpVI 77-13-4, NECHADRAFT_31971]
Cp_Cap06898	cluster17	3843	0	66.9	hypothetical protein [Fusarium oxysporum]
Cp_Cap06945	cluster18	12631	0	52.8	putative Hybrid NRPS/PKS enzyme [Scedosporium apiospermum]
Cp_Cap07033	cluster19	2907
Cp_Cap07117	cluster20	6922	0	67.3	putative polyketide synthase [Trichoderma virens Gv29-8]
Cp_Cap07129	cluster19	9097
Cp_Cap07254	cluster21	4895	0	57.6	non-ribosomal peptide synthetase [Cordyceps militaris CM01]
Cp_Cap07289	cluster22	6243	0	51.2	putative conidial pigment polyketide synthase PksP/Alb1 [Trichoderma virens Gv29-8]
Cp_Cap07339	-	3158	7.5e-274	50.6	putative non-ribosomal peptide synthase protein [Botrytis cinerea BcDW1]
Cp_Cap07545	-	4821
Cp_Cap08032	cluster23	12619	0	63.2	Putative dual specificity polyketide synthase/Non ribosomal peptide synthase [Podospora anserina S mat+]
Cp_Cap08558	-	1922
Cp_Cap08668	cluster24	7851	0	61.3	hypothetical protein [Fusarium oxysporum f. sp. cubense tropical race 4 54006, FOIG_02035]
Cp_Cap09312	cluster25	8879	0	50.1	reducing type I polyketide synthase [Peltigera membranacea]
Cp_Cap09544	-	6621	0	51	putative polyketide synthase [Trichoderma virens Gv29-8]
Cp_Cap09545	-	3408	0	62.8	hypothetical protein [Stachybotrys chartarum]
Cp_Cap10009	cluster26	4358	0	53	putative NRPS-like enzyme [Metarhizium anisopliae]
Cp_Cap10020	cluster27	8663	0	69.9	hypothetical protein [Aspergillus terreus NIH2624, ATEG_07659]
Cp_Cap10778	-	12099	0	76.3	hybrid polyketide synthase-nonribosomal peptide synthetase [Metarhizium anisopliae|Metarhizium robertsii]
Cp_Cap11020	cluster28	7377	0	70.3	hypothetical protein [Aspergillus terreus NIH2624, ATEG_07661]
Cp_Cap12027	cluster29	1397	1.4e-211	84.3	predicted protein [Nectria haematococca mpVI 77-13-4]
Cp_Cap12327	cluster30	17222	0	43.7	hypothetical protein [Scedosporium apiospermum, SAPIO_CDS10511]
Cp_Cap12332	cluster31	7191	0	75	hypothetical protein [Pseudogymnoascus pannorum VKM F-103, V499_03507]
Cp_Cap12996	-	6868	0	55.9	Pc21g03930 [Penicillium rubens Wisconsin 54-1255]
Cp_Cap13086	cluster32	8153	0	50.2	putative polyketide synthase PKS24 [Talaromyces marneffei]
Cp_Cap13153	cluster33	4973	0	85.6	predicted protein [Nectria haematococca mpVI 77-13-4]
Cp_Cap13179	cluster34	8422	0	83.8	probable type I polyketide synthase [Fusarium fujikuroi IMI 58289]
Cp_Cap14017	cluster35	4554	1.8e-214	76.7	polyketide synthase-like protein [Metarhizium robertsii]
Cp_Cap14047	-	3542	0	51.7	NRPS-like enzyme [Trichoderma virens Gv29-8]
Cp_Cap14074	-	1184	7.9e-102	48.7	hypothetical protein [Ajellomyces dermatitidis ATCC 26199, BDFG_02373]
Cp_Cap14290	-	8037	0	83.3	hypothetical protein [Fusarium oxysporum f. sp. cubense tropical race 4 54006, FOIG_12768]

## Sheet: Table S4
Table S4 Inventory of secondary metabolism gene clusters in C.pseudoreteaudii
Gene ID	SM clusters	Coordinates	Gene Position	Length/bp	E-value	Similarity	Description
Cp_Cap00171	cluster1	50:199410-201213	6	1804	2.2e-100	57.2	hypothetical protein [Scedosporium apiospermum, SAPIO_CDS9481]
Cp_Cap00154	cluster1	50:204802-205902	5	1101	1.3e-83	54.2	putative 3-beta-hydroxysteroid dehydrogenase protein [Togninia minima UCRPA7]
Cp_Cap00156	cluster1	50:207413-209029	4	1617	2.2e-155	69.1	alcohol dehydrogenase [Fusarium oxysporum f. sp. melonis 26406]
Cp_Cap00165	cluster1	50:209443-210611	3	1169	2.5e-99	53.6	hypothetical protein [Exophiala aquamarina CBS 119918, A1O9_05764]
Cp_Cap00172	cluster1	50:212549-213214	2	666
Cp_Cap00160	cluster1	50:214775-216703	1	1929	1.9e-166	65.9	vacuolar protein sorting-associated protein 62 [Colletotrichum gloeosporioides Cg-14]
Cp_Cap00193	cluster1	50:217304-223890	0	6587	0	67.9	hypothetical protein [Nectria haematococca mpVI 77-13-4, NECHADRAFT_53641]
Cp_Cap00192	cluster1	50:223891-229927	-1	6037	5.5e-119	74.8	related to enoyl-CoA hydratase [Claviceps purpurea 20.1]
Cp_Cap00149	cluster1	50:231657-233120	-2	1464	5.5e-171	67.5	hypothetical protein [Nectria haematococca mpVI 77-13-4, NECHADRAFT_97674]
Cp_Cap00151	cluster1	50:234308-236664	-3	2357	2.6e-248	75.9	putative MFS siderophore iron transporter [Trichoderma reesei RUT C-30]
Cp_Cap00185	cluster1	50:236741-237568	-4	828
Cp_Cap00142	cluster1	50:239003-240810	-5	1808	4.8e-143	52.6	TPP-binding enzyme conserved site [Macrophomina phaseolina MS6]
Cp_Cap00166	cluster1	50:241551-242862	-6	1312	4.5e-60	49.6	Short-chain dehydrogenase/reductase SDR [Macrophomina phaseolina MS6]
Cp_Cap00352	cluster2	30:191883-193584	1	1702	1.2e-164	57	cytochrome P450 [Colletotrichum gloeosporioides Cg-14]
Cp_Cap00394	cluster2	30:194306-195735	0	1430	1e-159	61.8	aromatic prenyltransferase [Colletotrichum higginsianum]
Cp_Cap00942	cluster3	73:87873-91322	0	3450
Cp_Cap00947	cluster3	73:79151-87708	1	8558	0	46.5	Lovastatin nonaketide synthase [Fusarium oxysporum f. sp. cubense race 1]
Cp_Cap01898	cluster4	14:188907-196646	0	7740	0	79.2	hypothetical protein [Nectria haematococca mpVI 77-13-4, NECHADRAFT_95699]
Cp_Cap01812	cluster4	14:197468-199903	-1	2436	3.5e-298	86.8	predicted protein [Nectria haematococca mpVI 77-13-4]
Cp_Cap01879	cluster4	14:199886-201838	-2	1953	1.5e-227	83.4	predicted protein [Nectria haematococca mpVI 77-13-4]
Cp_Cap01874	cluster4	14:204240-206587	-3	2348	3.9e-220	65.8	hypothetical protein [Trichoderma virens Gv29-8, TRIVIDRAFT_43838]
Cp_Cap01875	cluster4	14:207137-209165	-4	2029	1.3e-168	67.9	hypothetical protein [Nectria haematococca mpVI 77-13-4, NECHADRAFT_95702]
Cp_Cap01810	cluster4	14:210854-216132	-5	5279	0	72.8	ATPase [Fusarium oxysporum f. sp. radicis-lycopersici 26381]
Cp_Cap02490	cluster5	15:731222-752004	0	20783	0	68	non-ribosomal peptide synthetase [Trichoderma virens Gv29-8]
Cp_Cap02326	cluster5	15:752556-755094	-1	2539	3.1e-113	64.7	hypothetical protein [Trichoderma virens Gv29-8, TRIVIDRAFT_62548]
Cp_Cap02484	cluster5	15:756131-764255	-2	8125	0	63	putative polyketide synthase [Trichoderma virens Gv29-8]
Cp_Cap02359	cluster5	15:765454-770367	-3	4914	0	54.4	TPA: ABC transporter (Eurofung) [Aspergillus nidulans FGSC A4] [other]
Cp_Cap03163	cluster6	47:250171-251805	4	1635	4.2e-195	79	MFS monocarboxylate transporter, putative [Aspergillus flavus|Aspergillus oryzae]
Cp_Cap03131	cluster6	47:252876-253983	3	1108	4.7e-140	72.3	2OG-Fe(II) oxygenase family oxidoreductase [Aspergillus oryzae RIB40]
Cp_Cap03110	cluster6	47:254241-255461	2	1221	7.4e-105	72	short-chain dehydrogenase, putative [Aspergillus flavus NRRL3357]
Cp_Cap03157	cluster6	47:255470-256720	1	1251	7.7e-146	80.6	hypothetical protein [Aspergillus oryzae RIB40, AOR_1_692164]
Cp_Cap03155	cluster6	47:258483-264474	0	5992	0	65.3	polyketide synthase, putative [Aspergillus flavus NRRL3357]
Cp_Cap04177	cluster7	33:196510-200082	0	3573	0	73.4	hypothetical protein [Nectria haematococca mpVI 77-13-4, NECHADRAFT_32900]
Cp_Cap04243	cluster7	33:203243-205457	-1	2215
Cp_Cap04154	cluster7	33:205458-207962	-2	2505	1.3e-243	79.1	hypothetical protein [Fusarium verticillioides 7600, FVEG_07216]
Cp_Cap04224	cluster7	33:210133-211743	-3	1611	4.5e-228	74.7	hypothetical protein [Pestalotiopsis fici W106-1, PFICI_10601]
Cp_Cap04166	cluster7	33:213860-214647	-4	788	1.1e-55	50.7	hypothetical protein [Nectria haematococca mpVI 77-13-4, NECHADRAFT_37130]
Cp_Cap04359	cluster8	27:302312-304090	0	1779	7.8e-136	50.2	hypothetical protein [Colletotrichum gloeosporioides Cg-14, CGLO_02038]
Cp_Cap04369	cluster8	27:304326-305350	-1	1025	1e-73	57.9	hypothetical protein [Fusarium oxysporum]
Cp_Cap04429	cluster8	27:306163-307860	-2	1698	4.3e-70	40.7	cupin domain-containing protein [Colletotrichum gloeosporioides Nara gc5]
Cp_Cap04413	cluster8	27:310188-312008	-3	1821	6.6e-157	59.5	hypothetical protein [Phaeosphaeria nodorum SN15, SNOG_01466]
Cp_Cap04362	cluster8	27:314641-316845	-4	2205	5.4e-66	62.3	hypothetical protein [Trichoderma virens Gv29-8, TRIVIDRAFT_47152]
Cp_Cap04395	cluster9	27:468723-470382	3	1660	1.9e-88	61.9	cytochrome P450 [Colletotrichum fioriniae PJ7]
Cp_Cap04441	cluster9	27:471614-472741	2	1128	1e-144	67.1	alcohol dehydrogenase GroES-like domain-containing protein [Colletotrichum fioriniae PJ7]
Cp_Cap04396	cluster9	27:474128-475883	1	1756	1.2e-191	60.4	hypothetical protein [Colletotrichum fioriniae PJ7, CFIO01_09886]
Cp_Cap04476	cluster9	27:477617-490023	0	12407	0	51.3	hypothetical protein [Colletotrichum fioriniae PJ7, CFIO01_09885]
Cp_Cap04474	cluster9	27:490149-490863	-1	715	5.4e-30	63	conserved hypothetical protein [Aspergillus flavus NRRL3357]
Cp_Cap04423	cluster9	27:491117-493069	-2	1953
Cp_Cap04404	cluster9	27:496318-497185	-3	868	4.9e-127	91.3	hypothetical protein [Colletotrichum gloeosporioides Cg-14, CGLO_14540]
Cp_Cap04487	cluster9	27:497873-500779	-4	2907	2.9e-191	47.8	hypothetical protein [Fusarium pseudograminearum CS3096, FPSE_10275]
Cp_Cap04374	cluster9	27:500793-502352	-5	1560	7.6e-127	74.3	hypothetical protein [Nectria haematococca mpVI 77-13-4, NECHADRAFT_101466]
Cp_Cap04462	cluster9	27:502512-504714	-6	2203	5.9e-121	42.5	hypothetical protein [Nectria haematococca mpVI 77-13-4, NECHADRAFT_47302]
Cp_Cap04485	cluster9	27:505119-506714	-7	1596	8.9e-82	69.2	hypothetical protein [Nectria haematococca mpVI 77-13-4, NECHADRAFT_95891]
Cp_Cap04444	cluster9	27:506730-509180	-8	2451	4.7e-213	63.6	hypothetical protein [Fusarium oxysporum f. sp. cubense tropical race 4 54006, FOIG_11312]
Cp_Cap04616	cluster10	23:561963-571116	0	9154	0	53.1	Nonribosomal peptide synthetase 14 [Scedosporium apiospermum]
Cp_Cap04589	cluster10	23:573126-575388	-1	2263	2.9e-252	80.5	hypothetical protein [Trichoderma atroviride IMI 206040, TRIATDRAFT_35187]
Cp_Cap04600	cluster10	23:577746-580582	-2	2837	2.9e-236	55.8	hypothetical protein [Fusarium verticillioides 7600, FVEG_06702]
Cp_Cap04622	cluster10	23:582245-584145	-3	1901	5.8e-272	76.7	Arylsulfatase [Pestalotiopsis fici W106-1]
Cp_Cap04678	cluster10	23:584932-585892	-4	961	3e-75	51.6	hypothetical protein [Pestalotiopsis fici W106-1, PFICI_06615]
Cp_Cap04698	cluster10	23:589430-590812	-5	1383	2.3e-83	41.9	hypothetical protein [Fusarium oxysporum]
Cp_Cap04774	cluster11	52:199525-207470	0	7946	0	82.2	KR domain-containing protein [Colletotrichum graminicola M1.001]
Cp_Cap04737	cluster11	52:208757-210841	-1	2085	1.7e-227	74.8	hypothetical protein [Colletotrichum graminicola M1.001, GLRG_09074]
Cp_Cap04758	cluster11	52:210954-213120	-2	2167	7.1e-130	54.3	MFS transporter [Colletotrichum orbiculare MAFF 240422]
Cp_Cap05201	cluster12	6:477713-480771	4	3059	4.7e-236	73.9	hypothetical protein [Stachybotrys chlorohalonata IBT 40285, S40285_02958]
Cp_Cap05115	cluster12	6:480790-482180	3	1391	2.1e-140	62	hypothetical protein [Nectria haematococca mpVI 77-13-4, NECHADRAFT_78631]
Cp_Cap05205	cluster12	6:482932-483231	2	300
Cp_Cap05280	cluster12	6:484189-486141	1	1953	3.6e-171	59.7	hypothetical protein [Nectria haematococca mpVI 77-13-4, NECHADRAFT_78630]
Cp_Cap05135	cluster12	6:489844-498859	0	9016	0	62.3	putative polyketide synthase protein [Eutypa lata UCREL1]
Cp_Cap05075	cluster12	6:499211-501050	-1	1840	2.8e-105	63.2	hypothetical protein [Chaetomium globosum CBS 148.51, CHGG_05115]
Cp_Cap04839	cluster12	6:503850-507275	-2	3426
Cp_Cap05347	cluster12	6:508472-511395	-3	2924	8.3e-277	77.9	Sugar transporter conserved site [Macrophomina phaseolina MS6]
Cp_Cap05383	cluster13	58:174232-179793	0	5562
Cp_Cap05400	cluster13	58:180571-180886	-1	316
Cp_Cap05371	cluster13	58:191706-192363	-2	658
Cp_Cap05373	cluster13	58:201979-204147	-3	2169
Cp_Cap05382	cluster13	58:208391-209063	-4	673
Cp_Cap05387	cluster13	58:210517-211256	-5	740	7.1e-75	71.6	hypothetical protein [Fusarium oxysporum FOSC 3-a, FOYG_10524]
Cp_Cap05391	cluster13	58:215348-217388	-6	2041	0	86.7	hypothetical protein [Fusarium oxysporum FOSC 3-a, FOYG_10525]
Cp_Cap05392	cluster13	58:220158-225220	-7	5063	0	74.9	hypothetical protein [Fusarium pseudograminearum CS3096, FPSE_02488]
Cp_Cap06664	cluster14	4:2259328-2262210	3	2883	3.7e-255	74.3	putative siderophore iron transporter mirb protein [Eutypa lata UCREL1]
Cp_Cap05984	cluster14	4:2262452-2263555	2	1104	5.2e-154	75.1	lipase [Arthroderma otae CBS 113480]
Cp_Cap06672	cluster14	4:2264214-2265766	1	1553	3.4e-169	65	conserved hypothetical protein [Arthroderma otae CBS 113480]
Cp_Cap06305	cluster14	4:2266550-2272830	0	6281	0	76.1	AMP binding enzyme/pyoverdine/dityrosine biosynthesis protein [Metarhizium robertsii]
Cp_Cap06345	cluster14	4:2273167-2274951	-1	1785	2.5e-159	61.6	putative Siderophore iron transporter mirB [Glarea lozoyensis 74030]
Cp_Cap06090	cluster15	4:1122960-1126004	5	3045	1.3e-149	40.6	hypothetical protein [Fusarium oxysporum FOSC 3-a, FOYG_14909]
Cp_Cap06597	cluster15	4:1127325-1127702	4	378	1.4e-39	62	putative cytochrome p450 protein [Neofusicoccum parvum UCRNP2]
Cp_Cap06414	cluster15	4:1127931-1129025	3	1095
Cp_Cap06192	cluster15	4:1129844-1130593	2	750	7.7e-77	58.6	hypothetical protein [Trichoderma virens Gv29-8, TRIVIDRAFT_69012]
Cp_Cap06463	cluster15	4:1131374-1132324	1	951	2.5e-120	67.5	hypothetical protein [Bipolaris zeicola 26-R-13, COCCADRAFT_102111]
Cp_Cap06375	cluster15	4:1133094-1145420	0	12327	0	58.9	putative polyketide synthase [Trichoderma reesei RUT C-30]
Cp_Cap06098	cluster16	4:2441800-2444865	2	3066	5.3e-101	63.5	hypothetical protein [Nectria haematococca mpVI 77-13-4, NECHADRAFT_90563]
Cp_Cap06432	cluster16	4:2445561-2449199	1	3639	0	82.3	predicted protein [Nectria haematococca mpVI 77-13-4]
Cp_Cap06397	cluster16	4:2449177-2458347	0	9171	0	52	hypothetical protein [Nectria haematococca mpVI 77-13-4, NECHADRAFT_31971]
Cp_Cap07119	cluster17	17:980339-981993	1	1655	6.5e-251	80.1	hypothetical protein [Fusarium oxysporum]
Cp_Cap06898	cluster17	17:982785-986627	0	3843	0	66.9	hypothetical protein [Fusarium oxysporum]
Cp_Cap06945	cluster18	17:359155-371785	0	12631	0	52.8	putative Hybrid NRPS/PKS enzyme [Scedosporium apiospermum]
Cp_Cap06937	cluster18	17:372169-374584	-1	2416	1.3e-132	54.3	hypothetical protein [Trichoderma virens Gv29-8, TRIVIDRAFT_68777]
Cp_Cap06901	cluster18	17:376715-379170	-2	2456
Cp_Cap07018	cluster18	17:379469-380894	-3	1426	1.2e-75	47.9	hypothetical protein [Trichoderma virens Gv29-8, TRIVIDRAFT_209800]
Cp_Cap06966	cluster18	17:381395-383269	-4	1875	4.5e-149	46.7	hypothetical protein [Chaetomium globosum CBS 148.51, CHGG_05280]
Cp_Cap06919	cluster18	17:383316-385433	-5	2118	5.3e-185	57.4	hypothetical protein [Chaetomium globosum CBS 148.51, CHGG_05281]
Cp_Cap07053	cluster18	17:385779-386459	-6	681	5.1e-35	42	hypothetical protein [Colletotrichum sublineola, CSUB01_09944]
Cp_Cap06871	cluster18	17:387197-387637	-7	441	3.3e-20	48.3	putative zinc-binding dehydrogenase family protein [Neofusicoccum parvum UCRNP2]
Cp_Cap07039	cluster18	17:388063-389581	-8	1519	1.1e-123	61.3	hypothetical protein [Eutypa lata UCREL1, UCREL1_10588]
Cp_Cap06955	cluster18	17:389582-390876	-9	1295	2.9e-134	63.5	hypothetical protein [Chaetomium globosum CBS 148.51, CHGG_05283]
Cp_Cap06975	cluster18	17:391147-393615	-10	2469	7.3e-119	43.5	hypothetical protein [Stachybotrys chlorohalonata IBT 40285, S40285_07633]
Cp_Cap06911	cluster18	17:395073-396546	-11	1474	6.1e-173	66.4	hypothetical protein [Nectria haematococca mpVI 77-13-4, NECHADRAFT_80982]
Cp_Cap06958	cluster18	17:397336-398651	-12	1316	5.4e-140	68.3	maleylacetate reductase [Aspergillus kawachii IFO 4308]
Cp_Cap06943	cluster18	17:399155-400214	-13	1060	1e-148	72.7	trihydroxytoluene oxygenase [Colletotrichum gloeosporioides Nara gc5]
Cp_Cap07011	cluster18	17:400818-401764	-14	947	2.1e-120	76.9	fumarylacetoacetate hydrolase family protein [Colletotrichum gloeosporioides Nara gc5]
Cp_Cap06865	cluster18	17:402195-403085	-15	891	4.7e-81	57.5	oxidoreductase [Colletotrichum gloeosporioides Nara gc5]
Cp_Cap07093	cluster18	17:406456-407400	-16	945
Cp_Cap06888	cluster19	17:212245-216418	6	4174
Cp_Cap07088	cluster19	17:212736-214113	5	1378	1.7e-75	45.5	monooxygenase-like protein [Dothistroma septosporum NZE10]
Cp_Cap06894	cluster19	17:217005-218712	4	1708	6.5e-152	54.2	hypothetical protein [Thielavia terrestris NRRL 8126, THITE_2120518]
Cp_Cap06878	cluster19	17:222098-223152	3	1055	1.4e-126	66.6	putative 2og-fe oxygenase protein [Eutypa lata UCREL1]
Cp_Cap06909	cluster19	17:223858-225085	2	1228	2e-71	48.4	unnamed protein product [Aspergillus niger]
Cp_Cap07129	cluster19	17:226254-235350	1	9097
Cp_Cap07033	cluster19	17:235583-238489	0	2907
Cp_Cap07117	cluster20	17:866256-873177	0	6922	0	67.3	putative polyketide synthase [Trichoderma virens Gv29-8]
Cp_Cap07137	cluster20	17:873763-874875	-1	1113	1.2e-85	52.6	esterase [Thermomyces lanuginosus]
Cp_Cap06867	cluster20	17:876816-879335	-2	2520	3e-303	65.1	GMC oxidoreductase [Colletotrichum fioriniae PJ7]
Cp_Cap06989	cluster20	17:880944-882292	-3	1349	3e-80	50	glutathione-dependent formaldehyde-activating enzyme [Ophiocordyceps sinensis CO18]
Cp_Cap07023	cluster20	17:882293-883702	-4	1410	1.2e-95	70.6	hypothetical protein [Metarhizium acridum CQMa 102, MAC_05720]
Cp_Cap07124	cluster20	17:883808-885879	-5	2072	3.9e-179	78.3	cytochrome P450 55A1 [Colletotrichum fioriniae PJ7]
Cp_Cap07254	cluster21	20:186104-190998	0	4895	0	57.6	non-ribosomal peptide synthetase [Cordyceps militaris CM01]
Cp_Cap07334	cluster21	20:193666-194974	-1	1309	5e-86	43.4	salicylate hydroxylase [Fusarium oxysporum f. sp. vasinfectum 25433]
Cp_Cap07325	cluster22	20:383555-385226	1	1672	1.7e-149	60.9	hypothetical protein [Fusarium oxysporum f. sp. pisi HDV247, FOVG_05511]
Cp_Cap07289	cluster22	20:388338-394580	0	6243	0	51.2	putative conidial pigment polyketide synthase PksP/Alb1 [Trichoderma virens Gv29-8]
Cp_Cap08072	cluster23	9:87338-91186	3	3849	2.3e-240	77.2	MFS multidrug transporter [Trichoderma harzianum]
Cp_Cap08044	cluster23	9:91900-94947	2	3048	0	68.2	Bifunctional P-450/NADPH-P450 reductase [Scedosporium apiospermum]
Cp_Cap08000	cluster23	9:95936-97225	1	1290	8.3e-168	81.6	putative zinc-binding dehydrogenase family protein [Scedosporium apiospermum]
Cp_Cap08032	cluster23	9:97629-110247	0	12619	0	63.2	Putative dual specificity polyketide synthase/Non ribosomal peptide synthase [Podospora anserina S mat+]
Cp_Cap08739	cluster24	2:2041443-2045760	1	4318	4.4e-256	78.8	predicted protein [Nectria haematococca mpVI 77-13-4]
Cp_Cap08668	cluster24	2:2046961-2054811	0	7851	0	61.3	hypothetical protein [Fusarium oxysporum f. sp. cubense tropical race 4 54006, FOIG_02035]
Cp_Cap08861	cluster24	2:2055010-2058260	-1	3251	6.3e-206	69.2	putative O-methyltransferase [Metarhizium anisopliae]
Cp_Cap09312	cluster25	2:1036343-1045221	0	8879	0	50.1	reducing type I polyketide synthase [Peltigera membranacea]
Cp_Cap09177	cluster25	2:1045875-1046895	-1	1021	3.3e-41	68.6	membrane protein [Fusarium oxysporum|Fusarium verticillioides]
Cp_Cap09103	cluster25	2:1047221-1049376	-2	2156	2.6e-263	82.5	predicted protein [Nectria haematococca mpVI 77-13-4]
Cp_Cap08631	cluster25	2:1050042-1051769	-3	1728	1.7e-181	86.8	hypothetical protein [Nectria haematococca mpVI 77-13-4, NECHADRAFT_77499]
Cp_Cap09401	cluster25	2:1052648-1054843	-4	2196	1.3e-217	73.1	predicted protein [Nectria haematococca mpVI 77-13-4]
Cp_Cap10007	cluster26	77:49865-52641	2	2777	2.3e-161	43.6	hypothetical protein [Fusarium graminearum, FG05_07638]
Cp_Cap10012	cluster26	77:53234-55611	1	2378
Cp_Cap10009	cluster26	77:55963-60320	0	4358	0	53	putative NRPS-like enzyme [Metarhizium anisopliae]
Cp_Cap10020	cluster27	1:2845861-2854523	0	8663	0	69.9	hypothetical protein [Aspergillus terreus NIH2624, ATEG_07659]
Cp_Cap10252	cluster27	1:2854965-2856383	-1	1419	3.7e-178	69.1	hypothetical protein [Chaetomium globosum CBS 148.51, CHGG_07637]
Cp_Cap10162	cluster28	1:2877793-2879398	3	1606	3e-186	66.2	hypothetical protein [Chaetomium globosum CBS 148.51, CHGG_07649]
Cp_Cap10416	cluster28	1:2881106-2883645	2	2540	5.9e-203	61.9	hypothetical protein [Chaetomium globosum CBS 148.51, CHGG_07642]
Cp_Cap11422	cluster28	1:2885048-2887149	1	2102	1.3e-211	76.4	hypothetical protein [Stachybotrys chartarum IBT 40288, S40288_08563]
Cp_Cap11020	cluster28	1:2888690-2896066	0	7377	0	70.3	hypothetical protein [Aspergillus terreus NIH2624, ATEG_07661]
Cp_Cap12027	cluster29	3:2068610-2070006	0	1397	1.4e-211	84.3	predicted protein [Nectria haematococca mpVI 77-13-4]
Cp_Cap11960	cluster29	3:2070375-2071381	-1	1007	1.2e-122	70.7	predicted protein [Nectria haematococca mpVI 77-13-4]
Cp_Cap11923	cluster29	3:2071657-2072987	-2	1331	1.2e-92	69.8	hypothetical protein [Fusarium oxysporum]
Cp_Cap11675	cluster29	3:2073107-2074433	-3	1327	2.6e-143	83.2	predicted protein [Nectria haematococca mpVI 77-13-4]
Cp_Cap12370	cluster30	19:285678-288255	4	2578	5.1e-136	40.2	hypothetical protein [Nectria haematococca mpVI 77-13-4, NECHADRAFT_103842]
Cp_Cap12481	cluster30	19:288275-291144	3	2870	0	67.6	hypothetical protein [Fusarium oxysporum FOSC 3-a, FOYG_14878]
Cp_Cap12389	cluster30	19:292477-295802	2	3326	6.2e-291	58.4	hypothetical protein [Pestalotiopsis fici W106-1, PFICI_12520]
Cp_Cap12462	cluster30	19:297002-298073	1	1072	1.1e-105	71.5	hypothetical protein [Trametes cinnabarina, BN946_scf184761.g5]
Cp_Cap12327	cluster30	19:298074-315295	0	17222	0	43.7	hypothetical protein [Scedosporium apiospermum, SAPIO_CDS10511]
Cp_Cap12354	cluster30	19:317181-320168	-1	2988	5e-106	55.2	heterokaryon incompatibility protein [Colletotrichum higginsianum]
Cp_Cap12410	cluster30	19:320195-321369	-2	1175
Cp_Cap12414	cluster30	19:322445-323332	-3	888	7e-81	68.4	hypothetical protein [Myceliophthora thermophila ATCC 42464, MYCTH_2309477]
Cp_Cap12351	cluster30	19:323988-325068	-4	1081	7.6e-160	78.9	hypothetical protein [Nectria haematococca mpVI 77-13-4, NECHADRAFT_26554]
Cp_Cap12336	cluster30	19:325272-326734	-5	1463	7.8e-181	72.4	hypothetical protein [Pestalotiopsis fici W106-1, PFICI_15333]
Cp_Cap12534	cluster30	19:327067-329788	-6	2722
Cp_Cap12522	cluster31	19:374291-375860	4	1570	5.4e-88	41.8	hypothetical protein [Fusarium verticillioides 7600, FVEG_03527]
Cp_Cap12358	cluster31	19:376637-380991	3	4355	9.1e-165	55	hypothetical protein [Fusarium oxysporum f. sp. melonis 26406, FOMG_14917]
Cp_Cap12519	cluster31	19:382406-383650	2	1245	1.8e-90	58.6	hypothetical protein [Gaeumannomyces graminis var. tritici R3-111a-1, GGTG_02980]
Cp_Cap12498	cluster31	19:386797-389798	1	3002	2.3e-73	43.5	hypothetical protein [Pseudogymnoascus pannorum VKM F-103, V499_03506]
Cp_Cap12332	cluster31	19:391554-398744	0	7191	0	75	hypothetical protein [Pseudogymnoascus pannorum VKM F-103, V499_03507]
Cp_Cap12469	cluster31	19:399142-401570	-1	2429	1.2e-277	71.6	putative L-serine ammonia-lyase [Colletotrichum sublineola]
Cp_Cap12521	cluster31	19:403040-407078	-2	4039	0	71.5	putative abc transporter protein [Neofusicoccum parvum UCRNP2]
Cp_Cap12421	cluster31	19:407181-409199	-3	2019	1.1e-193	53.7	hypothetical protein [Colletotrichum higginsianum, CH063_03797]
Cp_Cap12357	cluster31	19:412911-415422	-4	2512	5.2e-192	62.1	beta-1, 3-glucanosyltransferase [Metarhizium acridum CQMa 102]
Cp_Cap12434	cluster31	19:416642-418202	-5	1561	6.9e-67	43.9	hypothetical protein [Colletotrichum gloeosporioides Cg-14, CGLO_04698]
Cp_Cap12502	cluster31	19:418959-420044	-6	1086	1.9e-124	59.9	hypothetical protein [Colletotrichum gloeosporioides Cg-14, CGLO_16306]
Cp_Cap12409	cluster31	19:421746-422966	-7	1221	3.1e-168	69.2	MFS monosaccharide transporter (Hxt8) [Aspergillus niger CBS 513.88]
Cp_Cap12331	cluster31	19:426582-428659	-8	2078	8.3e-175	69.9	hypothetical protein [Nectria haematococca mpVI 77-13-4, NECHADRAFT_52025]
Cp_Cap12467	cluster31	19:430606-432237	-9	1632	8.6e-71	50.2	hypothetical protein [Colletotrichum gloeosporioides Nara gc5, CGGC5_2128]
Cp_Cap13086	cluster32	41:203757-211909	0	8153	0	50.2	putative polyketide synthase PKS24 [Talaromyces marneffei]
Cp_Cap13099	cluster32	41:212018-214278	-1	2261	3.6e-221	61.7	hypothetical protein [Nectria haematococca mpVI 77-13-4, NECHADRAFT_82513]
Cp_Cap13158	cluster32	41:214494-217250	-2	2757	7e-141	41.6	C6 transcription factor, putative [Talaromyces marneffei ATCC 18224]
Cp_Cap13153	cluster33	41:365234-370206	0	4973	0	85.6	predicted protein [Nectria haematococca mpVI 77-13-4]
Cp_Cap13105	cluster33	41:372225-374171	-1	1947	3.7e-235	74.8	predicted protein [Nectria haematococca mpVI 77-13-4]
Cp_Cap13173	cluster34	71:110000-113242	2	3243
Cp_Cap13184	cluster34	71:113276-115053	1	1778	4.3e-225	75.7	related to monooxygenase [Fusarium fujikuroi IMI 58289]
Cp_Cap13179	cluster34	71:115383-123804	0	8422	0	83.8	probable type I polyketide synthase [Fusarium fujikuroi IMI 58289]
Cp_Cap13195	cluster34	71:124557-125625	-1	1069	2.1e-122	83.7	uncharacterized protein FFUJ_11198 [Fusarium fujikuroi IMI 58289]
Cp_Cap13187	cluster34	71:125606-127323	-2	1718	9.3e-134	61.2	hypothetical protein [Penicillium digitatum]
Cp_Cap13176	cluster34	71:127567-129682	-3	2116	1.1e-139	51.4	MFS multidrug transporter, putative [Penicillium digitatum]
Cp_Cap14002	cluster35	62:123487-125169	6	1683	3.7e-82	44	Zn(2)-C6 fungal-type DNA-binding domain protein [Ophiocordyceps sinensis CO18]
Cp_Cap13996	cluster35	62:125170-127562	5	2393	1.7e-238	76.1	MFS drug efflux transporter, putative [Metarhizium anisopliae ARSEF 23]
Cp_Cap13992	cluster35	62:128083-129908	4	1826	3.4e-250	76.3	Cytochrome P450 [Ophiocordyceps sinensis CO18]
Cp_Cap14003	cluster35	62:130289-131137	3	849	3.9e-34	41.2	Cytochrome b5 [Ophiocordyceps sinensis CO18]
Cp_Cap14014	cluster35	62:131143-132565	2	1423	5.5e-116	59.5	hypothetical protein [Ophiocordyceps sinensis CO18, OCS_02850]
Cp_Cap14010	cluster35	62:132704-133871	1	1168	2.7e-108	64.4	inducible nitrate reductase 2 [Ophiocordyceps sinensis CO18]
Cp_Cap14017	cluster35	62:134602-139155	0	4554	1.8e-214	76.7	polyketide synthase-like protein [Metarhizium robertsii]

## Sheet: Table S5
Table S5 Inventory of membrane transporters in C.pseudoreteaudii
Gene ID	TCDB family ID	Seq. Length/AA	Description
Cp_Cap00023	2.A.3.10.24	588	APC Superfamily
Cp_Cap00025	2.A.1.16.7	604	MFS Superfamily
Cp_Cap00048	2.A.3.10.14	558	APC Superfamily
Cp_Cap00063	2.A.3.10.4	590	APC Superfamily
Cp_Cap00070	2.A.18.4.2	462	APC Superfamily
Cp_Cap00077	9.C.15.1.1	149	-
Cp_Cap00090	3.A.9.1.1	593	-
Cp_Cap00133	2.A.21.6.6	693	APC Superfamily
Cp_Cap00151	2.A.1.16.7	604	MFS Superfamily
Cp_Cap00152	8.B.1.1.9	70	Defensin Superfamily
Cp_Cap00178	2.A.7.9.20	399	Drug/Metabolite Transporter (DMT) Superfamily
Cp_Cap00228	3.A.3.9.5	1100	P-type ATPase (P-ATPase) Superfamily
Cp_Cap00229	2.A.36.4.5	759	VIC Superfamily
Cp_Cap00236	2.A.1.1.9	587	MFS Superfamily
Cp_Cap00440	3.E.1.4.2	304	Transporter-Opsin-G protein-coupled receptor (TOG) Superfamily
Cp_Cap00453	3.A.1.201.18	1362	ABC1, ABC2, ABC3 Superfamily
Cp_Cap00468	8.A.5.1.6	324	-
Cp_Cap00479	2.A.1.3.65	563	MFS Superfamily
Cp_Cap00536	3.A.1.205.4	1501	ABC1, ABC2, ABC3 Superfamily
Cp_Cap00551	2.A.108.1.1	636	LysE Superfamily
Cp_Cap00556	2.A.40.7.1	580	APC Superfamily
Cp_Cap00559	2.A.108.1.3	382	LysE Superfamily
Cp_Cap00614	1.I.1.1.2	882	-
Cp_Cap00622	2.A.3.10.22	536	APC Superfamily
Cp_Cap00652	9.B.12.2.2	57	-
Cp_Cap00663	1.I.1.1.2	1858	-
Cp_Cap00679	2.A.29.15.1	324	Mitochondrial Carrier (MC) Superfamily
Cp_Cap00692	3.A.3.9.2	1037	P-type ATPase (P-ATPase) Superfamily
Cp_Cap00696	9.A.60.1.1	156	-
Cp_Cap00704	1.I.1.1.2	1756	-
Cp_Cap00721	1.I.1.1.2	1858	-
Cp_Cap00722	3.A.1.208.11	1515	ABC1, ABC2, ABC3 Superfamily
Cp_Cap00727	3.A.9.1.2	929	-
Cp_Cap00758	9.B.26.1.4	171	-
Cp_Cap00798	3.A.8.1.1	222	Porin Superfamily IV (Tim17/OEP16/PxMPL (TOP) Superfamily)
Cp_Cap00806	1.I.1.1.3	297	-
Cp_Cap00810	2.A.7.25.6	414	Drug/Metabolite Transporter (DMT) Superfamily
Cp_Cap00821	3.A.16.1.2	835	Endomembrane Protein-Translocon (EMPT) Superfamily
Cp_Cap00837	1.I.1.1.2	287	-
Cp_Cap00846	3.D.1.8.1	255	Na+ Transporting Mrp Superfamily
Cp_Cap00855	2.A.36.1.12	633	VIC Superfamily
Cp_Cap00857	1.I.1.1.3	297	-
Cp_Cap00858	2.A.1.3.65	563	MFS Superfamily
Cp_Cap00862	2.A.3.10.22	536	APC Superfamily
Cp_Cap00868	2.A.49.2.3	818	-
Cp_Cap00884	3.A.8.1.1	87	Porin Superfamily IV (Tim17/OEP16/PxMPL (TOP) Superfamily)
Cp_Cap00903	4.C.1.1.7	561	-
Cp_Cap00935	3.D.1.6.4	55	Na+ Transporting Mrp Superfamily
Cp_Cap01018	1.A.46.2.1	499	-
Cp_Cap01049	3.D.2.3.1	1086	-
Cp_Cap01056	3.D.1.6.2	117	Na+ Transporting Mrp Superfamily
Cp_Cap01122	2.A.1.1.7	537	MFS Superfamily
Cp_Cap01123	2.A.3.10.19	596	APC Superfamily
Cp_Cap01178	3.D.1.6.2	226	Na+ Transporting Mrp Superfamily
Cp_Cap01210	5.B.4.1.1	145	-
Cp_Cap01214	2.A.72.3.2	862	APC Superfamily
Cp_Cap01240	9.B.102.1.11	329	-
Cp_Cap01241	2.A.1.2.86	508	MFS Superfamily
Cp_Cap01262	2.A.53.1.2	819	APC Superfamily
Cp_Cap01279	2.A.19.2.8	443	Cation Diffusion Facilitator (CDF) Superfamily
Cp_Cap01307	2.A.39.3.7	581	APC Superfamily
Cp_Cap01331	2.A.1.2.77	561	MFS Superfamily
Cp_Cap01340	3.A.2.2.3	118	-
Cp_Cap01342	9.A.2.1.1	672	-
Cp_Cap01369	2.A.7.25.7	691	Drug/Metabolite Transporter (DMT) Superfamily
Cp_Cap01379	2.A.29.12.4	357	Mitochondrial Carrier (MC) Superfamily
Cp_Cap01397	2.A.1.1.58	583	MFS Superfamily
Cp_Cap01404	2.A.1.3.65	563	MFS Superfamily
Cp_Cap01410	2.A.29.8.4	327	Mitochondrial Carrier (MC) Superfamily
Cp_Cap01459	2.A.16.4.3	414	-
Cp_Cap01477	9.B.178.1.2	1045	-
Cp_Cap01502	1.A.17.1.18	735	VIC Superfamily
Cp_Cap01573	2.A.79.1.10	1105	-
Cp_Cap01586	1.A.33.1.2	638	-
Cp_Cap01592	3.A.2.2.3	213	-
Cp_Cap01615	2.A.49.1.2	825	-
Cp_Cap01629	3.A.16.1.2	165	Endomembrane Protein-Translocon (EMPT) Superfamily
Cp_Cap01634	3.A.8.1.1	183	Porin Superfamily IV (Tim17/OEP16/PxMPL (TOP) Superfamily)
Cp_Cap01656	1.I.1.1.2	538	-
Cp_Cap01709	3.D.3.3.1	215	-
Cp_Cap01731	5.B.1.1.7	250	-
Cp_Cap01734	3.A.16.1.2	1024	Endomembrane Protein-Translocon (EMPT) Superfamily
Cp_Cap01741	3.A.20.1.1	147	Peroxisomal Peroxin (Pex)11/25/27 (Pex11/25/27) Superfamily
Cp_Cap01769	9.C.15.1.1	149	-
Cp_Cap01773	2.A.18.4.1	470	APC Superfamily
Cp_Cap01799	3.A.2.1.3	511	-
Cp_Cap01811	2.A.7.9.18	434	Drug/Metabolite Transporter (DMT) Superfamily
Cp_Cap01821	3.A.1.205.5	1499	ABC1, ABC2, ABC3 Superfamily
Cp_Cap01822	2.A.53.3.8	750	APC Superfamily
Cp_Cap01824	2.A.47.2.2	894	IT Superfamily
Cp_Cap01871	2.A.1.14.20	531	MFS Superfamily
Cp_Cap01874	2.A.1.16.7	604	MFS Superfamily
Cp_Cap01909	2.A.1.1.104	609	MFS Superfamily
Cp_Cap01918	2.A.18.6.20	480	APC Superfamily
Cp_Cap01927	2.A.1.2.16	586	MFS Superfamily
Cp_Cap01959	3.A.19.1.2	196	Tail-anchored Membrane Protein Insertase (TAMP-I) Superfamily
Cp_Cap02013	1.A.9.5.2	117	-
Cp_Cap02014	2.A.29.18.1	284	Mitochondrial Carrier (MC) Superfamily
Cp_Cap02079	9.A.6.1.1	919	-
Cp_Cap02096	3.D.1.6.2	87	Na+ Transporting Mrp Superfamily
Cp_Cap02119	2.A.108.1.5	622	LysE Superfamily
Cp_Cap02132	2.A.1.1.83	525	MFS Superfamily
Cp_Cap02138	2.A.53.1.2	819	APC Superfamily
Cp_Cap02157	9.B.105.3.2	289	-
Cp_Cap02214	2.A.1.2.48	413	MFS Superfamily
Cp_Cap02237	2.A.7.12.7	325	Drug/Metabolite Transporter (DMT) Superfamily
Cp_Cap02248	2.A.1.1.73	546	MFS Superfamily
Cp_Cap02254	1.I.1.1.2	2085	-
Cp_Cap02275	8.A.5.1.6	324	-
Cp_Cap02306	2.A.1.58.1	509	MFS Superfamily
Cp_Cap02366	1.A.11.3.3	477	-
Cp_Cap02369	2.A.1.9.2	570	MFS Superfamily
Cp_Cap02374	1.F.1.1.1	100	-
Cp_Cap02401	2.A.1.2.86	508	MFS Superfamily
Cp_Cap02409	1.C.104.1.1	289	-
Cp_Cap02420	2.A.1.1.40	525	MFS Superfamily
Cp_Cap02424	2.A.1.1.58	583	MFS Superfamily
Cp_Cap02432	2.A.1.2.86	508	MFS Superfamily
Cp_Cap02440	1.I.1.1.2	1416	-
Cp_Cap02448	2.A.1.2.86	508	MFS Superfamily
Cp_Cap02477	2.A.59.1.7	392	BART Superfamily
Cp_Cap02478	2.A.1.16.1	628	MFS Superfamily
Cp_Cap02524	2.A.1.1.38	569	MFS Superfamily
Cp_Cap02538	2.A.1.1.73	546	MFS Superfamily
Cp_Cap02563	3.A.2.2.4	617	-
Cp_Cap02573	2.A.1.2.91	541	MFS Superfamily
Cp_Cap02574	3.A.5.9.2	478	-
Cp_Cap02579	2.A.7.9.20	399	Drug/Metabolite Transporter (DMT) Superfamily
Cp_Cap02585	3.A.16.1.2	165	Endomembrane Protein-Translocon (EMPT) Superfamily
Cp_Cap02612	3.A.1.205.1	1511	ABC1, ABC2, ABC3 Superfamily
Cp_Cap02626	3.A.8.1.1	207	Porin Superfamily IV (Tim17/OEP16/PxMPL (TOP) Superfamily)
Cp_Cap02628	3.A.1.201.10	1349	ABC1, ABC2, ABC3 Superfamily
Cp_Cap02648	2.A.18.7.3	656	APC Superfamily
Cp_Cap02727	3.A.5.9.1	760	-
Cp_Cap02741	3.A.3.1.7	1049	P-type ATPase (P-ATPase) Superfamily
Cp_Cap02744	3.A.3.6.25	904	P-type ATPase (P-ATPase) Superfamily
Cp_Cap02770	2.A.3.4.1	563	APC Superfamily
Cp_Cap02775	2.A.1.1.119	518	MFS Superfamily
Cp_Cap02815	3.A.1.201.10	1349	ABC1, ABC2, ABC3 Superfamily
Cp_Cap02842	2.A.96.2.1	262	-
Cp_Cap02881	3.A.1.205.1	1511	ABC1, ABC2, ABC3 Superfamily
Cp_Cap02883	2.A.67.1.2	785	-
Cp_Cap02920	9.B.191.1.1	215	-
Cp_Cap02963	3.A.1.208.23	1549	ABC1, ABC2, ABC3 Superfamily
Cp_Cap02985	2.A.1.75.2	591	MFS Superfamily
Cp_Cap02997	9.B.106.3.1	446	-
Cp_Cap03008	4.C.1.1.7	561	-
Cp_Cap03039	2.A.3.10.13	608	APC Superfamily
Cp_Cap03049	8.A.28.1.1	3924	-
Cp_Cap03179	2.A.37.4.1	873	CPA Superfamily
Cp_Cap03186	1.I.1.1.3	662	-
Cp_Cap03218	3.A.1.205.4	1501	ABC1, ABC2, ABC3 Superfamily
Cp_Cap03240	1.I.1.1.3	3224	-
Cp_Cap03247	2.A.36.4.4	796	VIC Superfamily
Cp_Cap03267	8.A.23.1.4	519	-
Cp_Cap03384	3.D.4.8.1	155	-
Cp_Cap03427	3.A.5.8.1	663	-
Cp_Cap03430	1.A.43.2.6	526	-
Cp_Cap03463	2.A.1.1.70	573	MFS Superfamily
Cp_Cap03503	2.A.1.12.2	616	MFS Superfamily
Cp_Cap03509	2.A.29.2.3	298	Mitochondrial Carrier (MC) Superfamily
Cp_Cap03513	1.I.1.1.2	646	-
Cp_Cap03534	2.A.1.14.37	593	MFS Superfamily
Cp_Cap03542	3.D.4.8.1	300	-
Cp_Cap03571	3.D.1.6.2	218	Na+ Transporting Mrp Superfamily
Cp_Cap03602	3.A.2.2.3	345	-
Cp_Cap03610	2.A.108.1.3	382	LysE Superfamily
Cp_Cap03612	3.A.3.10.3	1215	P-type ATPase (P-ATPase) Superfamily
Cp_Cap03613	2.A.3.10.21	580	APC Superfamily
Cp_Cap03627	1.I.1.1.3	1071	-
Cp_Cap03630	3.A.3.9.2	1037	P-type ATPase (P-ATPase) Superfamily
Cp_Cap03651	1.A.4.4.1	675	VIC Superfamily
Cp_Cap03769	3.A.16.1.2	835	Endomembrane Protein-Translocon (EMPT) Superfamily
Cp_Cap03788	2.A.108.1.1	636	LysE Superfamily
Cp_Cap03792	2.A.3.10.19	596	APC Superfamily
Cp_Cap03794	2.A.1.58.1	509	MFS Superfamily
Cp_Cap03812	3.A.9.1.1	593	-
Cp_Cap03816	2.A.1.1.39	551	MFS Superfamily
Cp_Cap03820	2.A.3.10.14	558	APC Superfamily
Cp_Cap03821	1.F.1.1.1	744	-
Cp_Cap03823	3.A.1.205.4	1501	ABC1, ABC2, ABC3 Superfamily
Cp_Cap03833	2.A.1.3.65	563	MFS Superfamily
Cp_Cap03836	2.A.1.1.10	614	MFS Superfamily
Cp_Cap03837	3.A.3.5.8	1204	P-type ATPase (P-ATPase) Superfamily
Cp_Cap03852	1.I.1.1.2	751	-
Cp_Cap03922	1.A.8.6.4	307	Major Intrinsic Protein (MIP) Superfamily
Cp_Cap03923	1.I.1.1.2	299	-
Cp_Cap03949	3.A.8.1.1	403	Porin Superfamily IV (Tim17/OEP16/PxMPL (TOP) Superfamily)
Cp_Cap03979	9.B.63.1.3	739	-
Cp_Cap03982	3.A.20.1.1	147	Peroxisomal Peroxin (Pex)11/25/27 (Pex11/25/27) Superfamily
Cp_Cap03996	3.A.1.210.1	690	ABC1, ABC2, ABC3 Superfamily
Cp_Cap03997	2.A.53.1.11	754	APC Superfamily
Cp_Cap04029	2.A.1.58.5	450	MFS Superfamily
Cp_Cap04080	3.A.1.208.3	1477	ABC1, ABC2, ABC3 Superfamily
Cp_Cap04084	2.A.3.10.19	596	APC Superfamily
Cp_Cap04092	2.A.37.4.1	873	CPA Superfamily
Cp_Cap04125	3.D.1.6.2	375	Na+ Transporting Mrp Superfamily
Cp_Cap04137	9.B.119.1.1	1876	-
Cp_Cap04154	2.A.1.19.38	554	MFS Superfamily
Cp_Cap04160	2.A.29.7.3	299	Mitochondrial Carrier (MC) Superfamily
Cp_Cap04169	2.A.1.19.48	520	MFS Superfamily
Cp_Cap04191	2.A.1.1.40	525	MFS Superfamily
Cp_Cap04195	2.A.121.2.4	376	-
Cp_Cap04205	2.A.1.9.2	570	MFS Superfamily
Cp_Cap04208	3.D.1.6.2	134	Na+ Transporting Mrp Superfamily
Cp_Cap04210	3.D.1.6.2	121	Na+ Transporting Mrp Superfamily
Cp_Cap04231	3.A.1.208.11	1515	ABC1, ABC2, ABC3 Superfamily
Cp_Cap04239	3.D.1.6.2	219	Na+ Transporting Mrp Superfamily
Cp_Cap04330	2.A.55.1.5	571	APC Superfamily
Cp_Cap04432	2.A.3.10.21	580	APC Superfamily
Cp_Cap04500	3.A.1.201.10	1349	ABC1, ABC2, ABC3 Superfamily
Cp_Cap04510	3.D.1.6.2	189	Na+ Transporting Mrp Superfamily
Cp_Cap04518	2.A.40.7.1	580	APC Superfamily
Cp_Cap04531	3.A.1.205.5	1499	ABC1, ABC2, ABC3 Superfamily
Cp_Cap04543	3.A.1.205.7	1426	ABC1, ABC2, ABC3 Superfamily
Cp_Cap04548	2.A.1.2.86	508	MFS Superfamily
Cp_Cap04568	3.A.1.205.12	1564	ABC1, ABC2, ABC3 Superfamily
Cp_Cap04584	2.A.3.10.19	596	APC Superfamily
Cp_Cap04652	2.A.7.25.6	414	Drug/Metabolite Transporter (DMT) Superfamily
Cp_Cap04716	3.A.1.210.2	830	ABC1, ABC2, ABC3 Superfamily
Cp_Cap04748	2.A.66.1.5	581	Multidrug/Oligosaccharidyl-lipid/Polysaccharide (MOP) Flippase Superfamily
Cp_Cap04796	5.B.4.1.1	204	-
Cp_Cap04804	2.A.1.1.119	518	MFS Superfamily
Cp_Cap04836	2.A.29.29.1	314	Mitochondrial Carrier (MC) Superfamily
Cp_Cap04890	3.A.1.204.9	1049	ABC1, ABC2, ABC3 Superfamily
Cp_Cap04901	1.A.17.1.17	735	VIC Superfamily
Cp_Cap04931	3.A.16.1.1	806	Endomembrane Protein-Translocon (EMPT) Superfamily
Cp_Cap04940	2.A.29.2.7	287	Mitochondrial Carrier (MC) Superfamily
Cp_Cap04942	2.A.1.3.52	515	MFS Superfamily
Cp_Cap04947	2.A.96.2.1	262	-
Cp_Cap04966	2.A.29.4.3	311	Mitochondrial Carrier (MC) Superfamily
Cp_Cap04995	2.A.17.2.3	537	MFS Superfamily
Cp_Cap05022	1.I.1.1.3	1063	-
Cp_Cap05049	8.A.61.1.1	138	-
Cp_Cap05054	3.D.1.8.1	177	Na+ Transporting Mrp Superfamily
Cp_Cap05098	2.A.20.2.1	590	-
Cp_Cap05105	2.A.3.10.24	588	APC Superfamily
Cp_Cap05134	2.A.126.1.8	110	-
Cp_Cap05164	3.A.20.1.1	147	Peroxisomal Peroxin (Pex)11/25/27 (Pex11/25/27) Superfamily
Cp_Cap05182	2.A.1.14.17	514	MFS Superfamily
Cp_Cap05199	2.A.1.1.38	569	MFS Superfamily
Cp_Cap05201	2.A.1.1.9	587	MFS Superfamily
Cp_Cap05208	2.A.1.1.58	583	MFS Superfamily
Cp_Cap05251	2.A.3.4.2	517	APC Superfamily
Cp_Cap05302	1.I.1.1.2	1112	-
Cp_Cap05303	3.A.5.8.1	88	-
Cp_Cap05308	3.A.3.3.1	920	P-type ATPase (P-ATPase) Superfamily
Cp_Cap05320	1.A.4.7.1	1614	VIC Superfamily
Cp_Cap05421	9.C.15.1.1	149	-
Cp_Cap05441	8.A.5.1.6	324	-
Cp_Cap05470	2.A.3.4.3	571	APC Superfamily
Cp_Cap05481	2.A.3.10.19	596	APC Superfamily
Cp_Cap05514	2.A.1.3.65	563	MFS Superfamily
Cp_Cap05521	1.A.11.3.5	480	-
Cp_Cap05536	2.A.21.6.6	693	APC Superfamily
Cp_Cap05541	2.A.21.6.6	693	APC Superfamily
Cp_Cap05546	2.A.1.2.33	586	MFS Superfamily
Cp_Cap05669	2.A.1.1.51	522	MFS Superfamily
Cp_Cap05684	2.A.1.2.86	508	MFS Superfamily
Cp_Cap05688	2.A.18.4.2	462	APC Superfamily
Cp_Cap05749	2.A.7.13.6	397	Drug/Metabolite Transporter (DMT) Superfamily
Cp_Cap05887	2.A.5.1.1	376	-
Cp_Cap05905	8.A.5.1.6	324	-
Cp_Cap05907	1.A.16.2.2	310	Major Intrinsic Protein (MIP) Superfamily
Cp_Cap05983	3.A.5.9.1	144	-
Cp_Cap06012	2.A.1.2.77	561	MFS Superfamily
Cp_Cap06013	2.A.29.1.7	318	Mitochondrial Carrier (MC) Superfamily
Cp_Cap06037	3.A.2.1.3	76	-
Cp_Cap06075	1.A.77.1.5	493	-
Cp_Cap06086	2.A.1.14.19	568	MFS Superfamily
Cp_Cap06107	9.A.15.1.1	997	-
Cp_Cap06129	2.A.20.2.1	590	-
Cp_Cap06151	1.I.1.1.3	478	-
Cp_Cap06170	2.A.3.1.2	489	APC Superfamily
Cp_Cap06211	3.D.1.6.2	744	Na+ Transporting Mrp Superfamily
Cp_Cap06213	2.A.57.5.3	426	MFS Superfamily
Cp_Cap06216	2.A.41.2.7	608	-
Cp_Cap06224	9.B.57.1.3	602	CPA Superfamily
Cp_Cap06232	1.A.81.3.1	278	Tetraspan Junctional Complex Protein (4JC) Superfamily
Cp_Cap06233	3.A.9.1.1	76	-
Cp_Cap06250	3.D.1.6.2	263	Na+ Transporting Mrp Superfamily
Cp_Cap06283	2.A.1.3.52	515	MFS Superfamily
Cp_Cap06285	3.D.1.8.1	255	Na+ Transporting Mrp Superfamily
Cp_Cap06287	2.A.7.24.7	529	Drug/Metabolite Transporter (DMT) Superfamily
Cp_Cap06306	2.A.7.9.20	399	Drug/Metabolite Transporter (DMT) Superfamily
Cp_Cap06322	9.B.17.1.1	243	-
Cp_Cap06345	2.A.1.16.7	604	MFS Superfamily
Cp_Cap06351	9.B.21.1.1	210	-
Cp_Cap06372	3.D.1.6.2	200	Na+ Transporting Mrp Superfamily
Cp_Cap06393	2.A.29.8.12	307	Mitochondrial Carrier (MC) Superfamily
Cp_Cap06399	1.I.1.1.2	1270	-
Cp_Cap06443	3.A.5.8.1	663	-
Cp_Cap06451	9.B.12.2.2	57	-
Cp_Cap06491	9.B.131.1.1	953	-
Cp_Cap06509	2.D.1.1.6	983	-
Cp_Cap06518	2.A.1.14.4	543	MFS Superfamily
Cp_Cap06536	2.A.108.1.3	382	LysE Superfamily
Cp_Cap06544	2.A.29.5.1	314	Mitochondrial Carrier (MC) Superfamily
Cp_Cap06569	2.A.1.14.38	542	MFS Superfamily
Cp_Cap06572	1.I.1.1.2	557	-
Cp_Cap06579	3.A.1.203.7	740	ABC1, ABC2, ABC3 Superfamily
Cp_Cap06616	3.D.4.8.1	83	-
Cp_Cap06619	9.B.149.1.7	934	-
Cp_Cap06644	2.A.108.1.1	636	LysE Superfamily
Cp_Cap06655	3.A.16.1.2	361	Endomembrane Protein-Translocon (EMPT) Superfamily
Cp_Cap06664	2.A.1.16.7	604	MFS Superfamily
Cp_Cap06668	1.I.1.1.2	357	-
Cp_Cap06693	4.D.3.2.1	875	Glycosyl Transferase/Transporter (GTT) Superfamily
Cp_Cap06717	2.A.3.10.3	627	APC Superfamily
Cp_Cap06729	2.A.96.2.1	262	-
Cp_Cap06745	2.A.1.14.17	514	MFS Superfamily
Cp_Cap06750	3.A.1.205.4	1501	ABC1, ABC2, ABC3 Superfamily
Cp_Cap06773	2.A.1.2.86	508	MFS Superfamily
Cp_Cap06774	1.I.1.1.3	662	-
Cp_Cap06791	2.A.1.19.48	520	MFS Superfamily
Cp_Cap06839	2.A.67.1.5	851	-
Cp_Cap06879	3.D.1.6.2	283	Na+ Transporting Mrp Superfamily
Cp_Cap06881	9.B.191.1.7	391	-
Cp_Cap06884	3.A.18.1.1	174	-
Cp_Cap06886	3.A.8.1.1	158	Porin Superfamily IV (Tim17/OEP16/PxMPL (TOP) Superfamily)
Cp_Cap06894	2.A.1.3.65	563	MFS Superfamily
Cp_Cap06921	2.A.1.14.38	542	MFS Superfamily
Cp_Cap06925	9.B.106.3.3	886	-
Cp_Cap06939	2.A.29.29.1	314	Mitochondrial Carrier (MC) Superfamily
Cp_Cap06960	3.A.3.9.5	1100	P-type ATPase (P-ATPase) Superfamily
Cp_Cap07003	2.A.1.9.7	518	MFS Superfamily
Cp_Cap07052	2.A.5.1.12	364	-
Cp_Cap07078	9.A.54.1.3	590	-
Cp_Cap07089	2.A.6.6.3	1170	Resistance-Nodulation-Cell Division (RND) Superfamily
Cp_Cap07103	2.A.1.2.40	572	MFS Superfamily
Cp_Cap07127	3.A.1.210.2	830	ABC1, ABC2, ABC3 Superfamily
Cp_Cap07131	3.D.1.6.2	493	Na+ Transporting Mrp Superfamily
Cp_Cap07158	1.A.56.3.2	187	-
Cp_Cap07170	2.A.3.10.19	596	APC Superfamily
Cp_Cap07204	2.A.1.2.91	541	MFS Superfamily
Cp_Cap07270	2.A.3.10.13	608	APC Superfamily
Cp_Cap07313	2.A.1.2.86	508	MFS Superfamily
Cp_Cap07318	2.A.1.3.47	598	MFS Superfamily
Cp_Cap07342	3.A.8.1.1	431	Porin Superfamily IV (Tim17/OEP16/PxMPL (TOP) Superfamily)
Cp_Cap07345	1.C.113.1.9	375	-
Cp_Cap07355	3.A.25.2.1	1229	Endomembrane Protein-Translocon (EMPT) Superfamily
Cp_Cap07360	1.I.1.1.2	948	-
Cp_Cap07363	1.I.1.1.3	398	-
Cp_Cap07431	3.A.18.1.1	146	-
Cp_Cap07588	9.A.62.1.1	456	-
Cp_Cap07598	8.A.34.1.1	352	-
Cp_Cap07599	2.A.3.10.14	558	APC Superfamily
Cp_Cap07683	2.A.1.1.7	537	MFS Superfamily
Cp_Cap07701	2.A.1.3.65	563	MFS Superfamily
Cp_Cap07730	3.A.1.205.5	1499	ABC1, ABC2, ABC3 Superfamily
Cp_Cap07798	2.A.3.10.18	559	APC Superfamily
Cp_Cap07818	2.A.1.1.40	525	MFS Superfamily
Cp_Cap07831	9.C.15.1.1	149	-
Cp_Cap07870	8.A.5.1.6	324	-
Cp_Cap07894	2.A.1.58.1	509	MFS Superfamily
Cp_Cap07912	3.A.1.201.18	1362	ABC1, ABC2, ABC3 Superfamily
Cp_Cap08059	3.A.1.205.7	1426	ABC1, ABC2, ABC3 Superfamily
Cp_Cap08072	2.A.1.3.65	563	MFS Superfamily
Cp_Cap08111	8.A.63.1.2	194	-
Cp_Cap08129	1.I.1.1.3	297	-
Cp_Cap08134	3.A.16.1.2	165	Endomembrane Protein-Translocon (EMPT) Superfamily
Cp_Cap08135	2.A.1.82.2	825	MFS Superfamily
Cp_Cap08148	3.A.3.10.8	1472	P-type ATPase (P-ATPase) Superfamily
Cp_Cap08153	1.I.1.1.3	297	-
Cp_Cap08169	2.A.29.14.10	690	Mitochondrial Carrier (MC) Superfamily
Cp_Cap08178	8.A.41.1.4	618	-
Cp_Cap08180	3.A.8.1.1	387	Porin Superfamily IV (Tim17/OEP16/PxMPL (TOP) Superfamily)
Cp_Cap08188	1.I.1.1.3	536	-
Cp_Cap08191	3.A.1.205.7	1426	ABC1, ABC2, ABC3 Superfamily
Cp_Cap08216	3.D.4.8.1	148	-
Cp_Cap08218	1.A.23.4.9	1025	-
Cp_Cap08285	1.A.35.2.3	803	-
Cp_Cap08286	9.B.25.1.1	881	Mitochondrial Carrier (MC) Superfamily
Cp_Cap08287	3.A.25.2.1	1229	Endomembrane Protein-Translocon (EMPT) Superfamily
Cp_Cap08321	2.A.17.2.1	618	MFS Superfamily
Cp_Cap08323	2.A.1.2.77	561	MFS Superfamily
Cp_Cap08325	3.A.1.205.7	1426	ABC1, ABC2, ABC3 Superfamily
Cp_Cap08360	9.B.1.1.3	453	CAAX Superfamily
Cp_Cap08362	8.A.34.1.1	352	-
Cp_Cap08382	2.A.31.3.2	576	APC Superfamily
Cp_Cap08384	3.D.1.8.1	255	Na+ Transporting Mrp Superfamily
Cp_Cap08392	9.B.12.2.1	52	-
Cp_Cap08437	1.A.77.1.13	658	-
Cp_Cap08444	1.I.1.1.3	662	-
Cp_Cap08462	8.A.23.1.4	519	-
Cp_Cap08463	2.A.1.1.119	518	MFS Superfamily
Cp_Cap08477	2.A.17.2.1	618	MFS Superfamily
Cp_Cap08478	3.A.9.1.1	593	-
Cp_Cap08486	1.I.1.1.3	398	-
Cp_Cap08495	1.I.1.1.3	170	-
Cp_Cap08510	3.A.1.205.4	1501	ABC1, ABC2, ABC3 Superfamily
Cp_Cap08536	3.A.16.1.2	250	Endomembrane Protein-Translocon (EMPT) Superfamily
Cp_Cap08545	3.D.4.8.1	129	-
Cp_Cap08595	3.A.1.205.4	1501	ABC1, ABC2, ABC3 Superfamily
Cp_Cap08599	2.A.29.2.5	307	Mitochondrial Carrier (MC) Superfamily
Cp_Cap08600	3.A.1.201.10	1349	ABC1, ABC2, ABC3 Superfamily
Cp_Cap08616	3.A.1.205.4	1501	ABC1, ABC2, ABC3 Superfamily
Cp_Cap08629	8.A.5.1.3	401	-
Cp_Cap08640	4.D.3.2.1	875	Glycosyl Transferase/Transporter (GTT) Superfamily
Cp_Cap08650	2.A.121.2.6	288	-
Cp_Cap08686	2.A.18.4.2	462	APC Superfamily
Cp_Cap08708	2.A.29.10.4	377	Mitochondrial Carrier (MC) Superfamily
Cp_Cap08714	2.A.1.1.57	530	MFS Superfamily
Cp_Cap08731	1.I.1.1.3	297	-
Cp_Cap08741	2.A.79.1.10	1105	-
Cp_Cap08742	3.A.20.1.1	147	Peroxisomal Peroxin (Pex)11/25/27 (Pex11/25/27) Superfamily
Cp_Cap08749	1.B.33.3.3	521	Porin Superfamily I
Cp_Cap08760	2.A.3.10.3	627	APC Superfamily
Cp_Cap08765	3.A.1.205.4	1501	ABC1, ABC2, ABC3 Superfamily
Cp_Cap08807	3.D.1.6.2	147	Na+ Transporting Mrp Superfamily
Cp_Cap08817	2.A.1.16.7	604	MFS Superfamily
Cp_Cap08845	3.A.5.9.1	760	-
Cp_Cap08849	2.A.1.25.6	560	MFS Superfamily
Cp_Cap08869	2.A.67.1.2	785	-
Cp_Cap08896	1.F.1.1.2	115	-
Cp_Cap08899	3.A.8.1.1	149	Porin Superfamily IV (Tim17/OEP16/PxMPL (TOP) Superfamily)
Cp_Cap08906	2.A.21.6.5	542	APC Superfamily
Cp_Cap08911	3.A.5.8.1	80	-
Cp_Cap08928	3.D.1.6.2	94	Na+ Transporting Mrp Superfamily
Cp_Cap08945	8.A.34.1.1	352	-
Cp_Cap08966	3.D.1.8.1	255	Na+ Transporting Mrp Superfamily
Cp_Cap08971	3.A.2.2.3	164	-
Cp_Cap08982	3.A.1.205.7	1426	ABC1, ABC2, ABC3 Superfamily
Cp_Cap09004	9.B.135.1.1	248	-
Cp_Cap09008	1.I.1.1.3	662	-
Cp_Cap09031	1.A.35.5.1	470	-
Cp_Cap09036	2.A.19.2.8	443	Cation Diffusion Facilitator (CDF) Superfamily
Cp_Cap09041	3.A.2.1.3	174	-
Cp_Cap09043	2.A.105.1.12	189	-
Cp_Cap09069	2.A.1.48.2	474	MFS Superfamily
Cp_Cap09071	1.A.46.2.1	499	-
Cp_Cap09110	2.A.69.2.3	590	BART Superfamily
Cp_Cap09141	2.A.1.2.63	514	MFS Superfamily
Cp_Cap09159	3.A.3.8.4	1571	P-type ATPase (P-ATPase) Superfamily
Cp_Cap09165	4.D.2.1.6	538	Glycosyl Transferase/Transporter (GTT) Superfamily
Cp_Cap09183	2.A.1.3.65	563	MFS Superfamily
Cp_Cap09202	2.A.19.2.2	411	Cation Diffusion Facilitator (CDF) Superfamily
Cp_Cap09208	3.A.5.8.1	621	-
Cp_Cap09229	3.A.2.2.6	226	-
Cp_Cap09266	3.A.3.9.6	1125	P-type ATPase (P-ATPase) Superfamily
Cp_Cap09280	1.I.1.1.2	1793	-
Cp_Cap09282	2.A.1.2.86	508	MFS Superfamily
Cp_Cap09351	1.B.69.2.3	513	Porin Superfamily IV (Tim17/OEP16/PxMPL (TOP) Superfamily)
Cp_Cap09352	2.A.106.2.3	280	LysE Superfamily
Cp_Cap09386	3.A.22.1.1	446	-
Cp_Cap09400	3.A.1.205.6	1543	ABC1, ABC2, ABC3 Superfamily
Cp_Cap09404	2.A.1.1.39	551	MFS Superfamily
Cp_Cap09406	3.A.3.9.5	1100	P-type ATPase (P-ATPase) Superfamily
Cp_Cap09418	3.A.3.9.4	1048	P-type ATPase (P-ATPase) Superfamily
Cp_Cap09428	3.A.3.1.7	1049	P-type ATPase (P-ATPase) Superfamily
Cp_Cap09433	2.A.1.1.8	584	MFS Superfamily
Cp_Cap09473	2.A.29.2.6	297	Mitochondrial Carrier (MC) Superfamily
Cp_Cap09482	1.A.56.3.2	187	-
Cp_Cap09512	4.C.1.1.7	561	-
Cp_Cap09515	8.A.40.2.1	223	-
Cp_Cap09526	2.A.18.4.2	462	APC Superfamily
Cp_Cap09546	1.A.8.9.7	646	Major Intrinsic Protein (MIP) Superfamily
Cp_Cap09570	2.A.66.1.5	581	Multidrug/Oligosaccharidyl-lipid/Polysaccharide (MOP) Flippase Superfamily
Cp_Cap09618	2.A.3.10.21	580	APC Superfamily
Cp_Cap09706	2.A.17.2.2	601	MFS Superfamily
Cp_Cap09711	1.B.79.1.2	439	-
Cp_Cap09762	3.A.16.1.2	835	Endomembrane Protein-Translocon (EMPT) Superfamily
Cp_Cap09796	2.A.1.1.8	584	MFS Superfamily
Cp_Cap09828	3.A.20.1.1	147	Peroxisomal Peroxin (Pex)11/25/27 (Pex11/25/27) Superfamily
Cp_Cap09871	1.A.17.5.5	853	VIC Superfamily
Cp_Cap09899	2.A.1.2.77	561	MFS Superfamily
Cp_Cap09907	3.A.2.2.3	256	-
Cp_Cap09919	3.A.3.5.14	1216	P-type ATPase (P-ATPase) Superfamily
Cp_Cap09970	2.A.3.10.10	611	APC Superfamily
Cp_Cap09981	2.A.21.6.1	735	APC Superfamily
Cp_Cap10029	1.A.33.1.3	641	-
Cp_Cap10042	3.A.2.1.3	212	-
Cp_Cap10065	9.A.27.1.7	170	Tetraspan Junctional Complex Protein (4JC) Superfamily
Cp_Cap10070	2.A.1.2.77	561	MFS Superfamily
Cp_Cap10129	3.A.8.1.1	93	Porin Superfamily IV (Tim17/OEP16/PxMPL (TOP) Superfamily)
Cp_Cap10157	2.A.96.1.3	298	-
Cp_Cap10180	1.B.8.1.1	283	Porin Superfamily I
Cp_Cap10202	2.A.1.3.68	547	MFS Superfamily
Cp_Cap10224	2.A.7.24.11	435	Drug/Metabolite Transporter (DMT) Superfamily
Cp_Cap10231	8.A.52.1.5	431	-
Cp_Cap10232	2.A.55.1.5	571	APC Superfamily
Cp_Cap10281	2.A.50.1.1	560	-
Cp_Cap10308	2.A.7.32.4	182	Drug/Metabolite Transporter (DMT) Superfamily
Cp_Cap10327	3.A.2.2.3	517	-
Cp_Cap10334	3.A.8.1.1	228	Porin Superfamily IV (Tim17/OEP16/PxMPL (TOP) Superfamily)
Cp_Cap10341	2.A.1.1.11	616	MFS Superfamily
Cp_Cap10348	2.A.29.21.1	300	Mitochondrial Carrier (MC) Superfamily
Cp_Cap10384	3.A.2.2.3	160	-
Cp_Cap10401	1.A.88.1.4	1043	-
Cp_Cap10402	9.B.106.3.1	446	-
Cp_Cap10423	1.A.33.1.1	651	-
Cp_Cap10457	3.A.3.9.6	1125	P-type ATPase (P-ATPase) Superfamily
Cp_Cap10469	1.A.8.6.4	307	Major Intrinsic Protein (MIP) Superfamily
Cp_Cap10485	8.A.30.1.1	1004	-
Cp_Cap10497	3.A.5.9.1	760	-
Cp_Cap10504	1.I.1.1.2	1169	-
Cp_Cap10509	8.A.34.1.1	352	-
Cp_Cap10541	1.I.1.1.2	326	-
Cp_Cap10545	8.A.5.1.3	401	-
Cp_Cap10547	1.A.4.9.3	783	VIC Superfamily
Cp_Cap10552	9.B.181.1.2	108	-
Cp_Cap10604	2.A.3.10.3	627	APC Superfamily
Cp_Cap10618	3.A.1.205.7	1426	ABC1, ABC2, ABC3 Superfamily
Cp_Cap10638	1.A.56.1.16	257	-
Cp_Cap10661	2.A.3.10.3	627	APC Superfamily
Cp_Cap10670	9.B.51.1.6	129	Polyphosphate Polymerase/YidH Superfamily
Cp_Cap10671	8.A.30.1.1	1004	-
Cp_Cap10739	2.A.1.16.7	604	MFS Superfamily
Cp_Cap10810	1.A.55.4.1	149	-
Cp_Cap10822	2.A.18.6.6	448	APC Superfamily
Cp_Cap10826	8.A.27.1.2	391	-
Cp_Cap10843	2.A.29.23.9	326	Mitochondrial Carrier (MC) Superfamily
Cp_Cap10863	2.A.1.58.5	450	MFS Superfamily
Cp_Cap10875	8.A.5.1.3	401	-
Cp_Cap10950	1.A.14.3.6	238	-
Cp_Cap10967	3.A.2.2.3	840	-
Cp_Cap10972	3.A.3.2.27	1385	P-type ATPase (P-ATPase) Superfamily
Cp_Cap11010	3.D.1.6.2	183	Na+ Transporting Mrp Superfamily
Cp_Cap11024	3.D.1.8.1	255	Na+ Transporting Mrp Superfamily
Cp_Cap11043	1.A.33.1.3	641	-
Cp_Cap11061	9.B.56.2.1	169	-
Cp_Cap11082	1.I.1.1.2	1364	-
Cp_Cap11092	3.D.1.6.3	114	Na+ Transporting Mrp Superfamily
Cp_Cap11114	2.A.1.1.117	547	MFS Superfamily
Cp_Cap11117	9.B.192.1.2	197	-
Cp_Cap11120	1.I.1.1.2	426	-
Cp_Cap11144	2.A.19.2.2	411	Cation Diffusion Facilitator (CDF) Superfamily
Cp_Cap11169	2.A.7.9.20	399	Drug/Metabolite Transporter (DMT) Superfamily
Cp_Cap11177	3.A.20.1.1	158	Peroxisomal Peroxin (Pex)11/25/27 (Pex11/25/27) Superfamily
Cp_Cap11180	2.A.67.1.2	785	-
Cp_Cap11227	3.A.1.205.12	1564	ABC1, ABC2, ABC3 Superfamily
Cp_Cap11234	1.H.1.4.1	315	Tetraspan Junctional Complex Protein (4JC) Superfamily
Cp_Cap11240	2.A.5.1.1	376	-
Cp_Cap11253	3.D.1.8.1	255	Na+ Transporting Mrp Superfamily
Cp_Cap11271	2.A.97.1.1	739	-
Cp_Cap11297	2.A.3.10.18	559	APC Superfamily
Cp_Cap11354	3.A.19.1.1	348	Tail-anchored Membrane Protein Insertase (TAMP-I) Superfamily
Cp_Cap11379	1.I.1.1.2	308	-
Cp_Cap11383	3.D.1.8.1	255	Na+ Transporting Mrp Superfamily
Cp_Cap11391	2.A.3.10.3	627	APC Superfamily
Cp_Cap11412	3.D.1.6.2	226	Na+ Transporting Mrp Superfamily
Cp_Cap11435	3.A.20.1.2	956	Peroxisomal Peroxin (Pex)11/25/27 (Pex11/25/27) Superfamily
Cp_Cap11469	3.D.1.6.2	124	Na+ Transporting Mrp Superfamily
Cp_Cap11477	3.D.10.1.4	566	-
Cp_Cap11484	3.A.1.201.10	1349	ABC1, ABC2, ABC3 Superfamily
Cp_Cap11505	3.A.5.9.1	191	-
Cp_Cap11515	2.A.54.1.4	327	-
Cp_Cap11522	2.A.1.8.5	507	MFS Superfamily
Cp_Cap11524	1.A.35.2.3	803	-
Cp_Cap11541	9.B.142.3.5	742	-
Cp_Cap11547	3.A.2.1.3	244	-
Cp_Cap11565	8.A.65.1.3	370	-
Cp_Cap11569	2.A.18.4.2	462	APC Superfamily
Cp_Cap11607	8.A.52.1.6	386	-
Cp_Cap11613	2.A.29.13.1	322	Mitochondrial Carrier (MC) Superfamily
Cp_Cap11616	2.A.3.10.19	596	APC Superfamily
Cp_Cap11713	1.A.56.1.10	182	-
Cp_Cap11737	3.D.1.6.2	478	Na+ Transporting Mrp Superfamily
Cp_Cap11758	9.A.55.2.1	186	Copper Resistance Superfamily
Cp_Cap11839	9.B.51.1.4	351	Polyphosphate Polymerase/YidH Superfamily
Cp_Cap11856	3.A.18.1.1	411	-
Cp_Cap11861	2.A.5.5.3	503	-
Cp_Cap11880	2.A.38.2.2	975	VIC Superfamily
Cp_Cap11940	2.A.105.1.1	130	-
Cp_Cap11978	2.A.126.1.9	104	-
Cp_Cap11987	3.A.8.1.1	168	Porin Superfamily IV (Tim17/OEP16/PxMPL (TOP) Superfamily)
Cp_Cap11988	2.D.1.1.3	448	-
Cp_Cap11996	3.D.1.6.2	165	Na+ Transporting Mrp Superfamily
Cp_Cap12018	3.A.16.1.3	828	Endomembrane Protein-Translocon (EMPT) Superfamily
Cp_Cap12043	2.A.67.1.1	783	-
Cp_Cap12086	1.A.46.2.1	499	-
Cp_Cap12096	1.I.1.1.2	678	-
Cp_Cap12162	1.I.1.1.2	1481	-
Cp_Cap12171	3.A.5.8.1	663	-
Cp_Cap12179	9.B.82.1.2	196	-
Cp_Cap12185	3.A.3.8.2	1355	P-type ATPase (P-ATPase) Superfamily
Cp_Cap12189	2.A.1.75.2	268	MFS Superfamily
Cp_Cap12196	3.A.2.1.3	311	-
Cp_Cap12229	2.A.52.1.8	413	Transporter-Opsin-G protein-coupled receptor (TOG) Superfamily
Cp_Cap12242	3.A.2.1.3	160	-
Cp_Cap12286	2.A.40.4.1	574	APC Superfamily
Cp_Cap12289	3.A.3.2.27	1385	P-type ATPase (P-ATPase) Superfamily
Cp_Cap12313	2.A.1.2.86	508	MFS Superfamily
Cp_Cap12323	2.A.5.1.1	376	-
Cp_Cap12346	3.A.1.132.3	339	ABC1, ABC2, ABC3 Superfamily
Cp_Cap12366	2.A.18.4.2	462	APC Superfamily
Cp_Cap12369	3.A.5.9.1	504	-
Cp_Cap12386	2.A.1.14.17	514	MFS Superfamily
Cp_Cap12403	2.A.1.16.7	604	MFS Superfamily
Cp_Cap12481	2.A.7.3.49	803	Drug/Metabolite Transporter (DMT) Superfamily
Cp_Cap12529	3.A.1.201.10	1349	ABC1, ABC2, ABC3 Superfamily
Cp_Cap12561	2.A.29.4.3	311	Mitochondrial Carrier (MC) Superfamily
Cp_Cap12576	2.A.18.4.1	470	APC Superfamily
Cp_Cap12582	2.A.6.6.5	888	Resistance-Nodulation-Cell Division (RND) Superfamily
Cp_Cap12585	2.A.97.1.4	454	-
Cp_Cap12589	2.A.1.1.40	525	MFS Superfamily
Cp_Cap12610	2.A.3.10.21	580	APC Superfamily
Cp_Cap12699	2.A.3.8.4	574	APC Superfamily
Cp_Cap12727	9.C.15.1.1	149	-
Cp_Cap12745	2.A.1.1.7	537	MFS Superfamily
Cp_Cap12746	3.A.1.212.1	695	ABC1, ABC2, ABC3 Superfamily
Cp_Cap12752	3.A.3.2.27	1385	P-type ATPase (P-ATPase) Superfamily
Cp_Cap12757	2.A.1.1.57	530	MFS Superfamily
Cp_Cap12772	3.A.5.8.1	663	-
Cp_Cap12785	8.A.34.2.1	265	-
Cp_Cap12800	3.A.16.1.2	835	Endomembrane Protein-Translocon (EMPT) Superfamily
Cp_Cap12821	2.A.29.4.3	311	Mitochondrial Carrier (MC) Superfamily
Cp_Cap12843	2.A.1.14.38	542	MFS Superfamily
Cp_Cap12852	2.A.40.7.1	580	APC Superfamily
Cp_Cap12855	9.B.57.1.1	520	CPA Superfamily
Cp_Cap12870	2.A.3.10.22	536	APC Superfamily
Cp_Cap12878	2.A.1.1.39	551	MFS Superfamily
Cp_Cap12881	3.D.1.6.2	105	Na+ Transporting Mrp Superfamily
Cp_Cap12902	2.A.3.4.6	591	APC Superfamily
Cp_Cap12969	2.A.108.1.3	382	LysE Superfamily
Cp_Cap12989	3.A.3.2.27	1385	P-type ATPase (P-ATPase) Superfamily
Cp_Cap13004	2.A.108.1.1	636	LysE Superfamily
Cp_Cap13007	2.A.1.1.7	537	MFS Superfamily
Cp_Cap13011	2.A.1.2.86	508	MFS Superfamily
Cp_Cap13039	2.A.18.7.3	656	APC Superfamily
Cp_Cap13046	1.A.11.3.3	477	-
Cp_Cap13057	3.A.16.1.2	215	Endomembrane Protein-Translocon (EMPT) Superfamily
Cp_Cap13069	2.A.19.2.2	411	Cation Diffusion Facilitator (CDF) Superfamily
Cp_Cap13105	2.A.3.10.4	590	APC Superfamily
Cp_Cap13109	2.A.1.1.7	537	MFS Superfamily
Cp_Cap13112	2.A.1.16.7	604	MFS Superfamily
Cp_Cap13128	2.A.1.19.48	520	MFS Superfamily
Cp_Cap13155	2.A.3.10.19	596	APC Superfamily
Cp_Cap13243	3.A.1.201.10	1349	ABC1, ABC2, ABC3 Superfamily
Cp_Cap13272	2.A.20.2.1	590	-
Cp_Cap13274	9.B.143.5.1	249	MFS Superfamily
Cp_Cap13326	1.A.11.2.2	475	-
Cp_Cap13357	2.A.1.2.33	586	MFS Superfamily
Cp_Cap13360	2.A.1.3.65	563	MFS Superfamily
Cp_Cap13386	2.A.3.4.7	504	APC Superfamily
Cp_Cap13449	3.A.18.1.1	904	-
Cp_Cap13461	3.D.1.6.2	104	Na+ Transporting Mrp Superfamily
Cp_Cap13475	9.A.50.1.1	219	-
Cp_Cap13477	1.I.1.1.3	154	-
Cp_Cap13521	3.A.9.1.2	929	-
Cp_Cap13524	2.A.53.3.7	958	APC Superfamily
Cp_Cap13588	3.A.25.1.1	381	Endomembrane Protein-Translocon (EMPT) Superfamily
Cp_Cap13635	3.A.16.1.2	835	Endomembrane Protein-Translocon (EMPT) Superfamily
Cp_Cap13647	3.A.3.2.6	1025	P-type ATPase (P-ATPase) Superfamily
Cp_Cap13659	3.A.3.2.27	1385	P-type ATPase (P-ATPase) Superfamily
Cp_Cap13679	3.A.3.2.32	1020	P-type ATPase (P-ATPase) Superfamily
Cp_Cap13685	2.A.29.9.1	363	Mitochondrial Carrier (MC) Superfamily
Cp_Cap13686	3.D.3.3.1	309	-
Cp_Cap13690	3.D.1.6.2	273	Na+ Transporting Mrp Superfamily
Cp_Cap13692	2.A.53.1.2	819	APC Superfamily
Cp_Cap13702	1.B.69.1.4	217	Porin Superfamily IV (Tim17/OEP16/PxMPL (TOP) Superfamily)
Cp_Cap13722	1.I.1.1.2	524	-
Cp_Cap13783	3.A.16.1.2	580	Endomembrane Protein-Translocon (EMPT) Superfamily
Cp_Cap13826	2.A.3.10.24	588	APC Superfamily
Cp_Cap13832	1.A.11.3.3	477	-
Cp_Cap13836	2.A.29.4.6	375	Mitochondrial Carrier (MC) Superfamily
Cp_Cap13852	9.A.6.1.1	919	-
Cp_Cap13867	1.A.11.3.1	492	-
Cp_Cap13870	4.E.1.1.3	721	Polyphosphate Polymerase/YidH Superfamily
Cp_Cap13886	3.D.1.8.1	255	Na+ Transporting Mrp Superfamily
Cp_Cap13914	1.I.1.1.2	1262	-
Cp_Cap13946	3.A.8.1.1	478	Porin Superfamily IV (Tim17/OEP16/PxMPL (TOP) Superfamily)
Cp_Cap13963	3.A.2.1.3	545	-
Cp_Cap13989	2.A.38.2.4	1050	VIC Superfamily
Cp_Cap13993	2.A.1.14.4	543	MFS Superfamily
Cp_Cap14008	1.A.35.2.3	803	-
Cp_Cap14041	1.A.35.2.3	803	-
Cp_Cap14059	3.A.1.205.1	1511	ABC1, ABC2, ABC3 Superfamily
Cp_Cap14093	2.A.3.4.1	563	APC Superfamily
Cp_Cap14107	3.A.9.1.1	593	-
Cp_Cap14128	9.B.1.2.2	304	CAAX Superfamily
Cp_Cap14133	3.A.8.1.1	87	Porin Superfamily IV (Tim17/OEP16/PxMPL (TOP) Superfamily)
Cp_Cap14170	2.A.7.13.2	371	Drug/Metabolite Transporter (DMT) Superfamily
Cp_Cap14222	1.B.8.6.5	435	Porin Superfamily I
Cp_Cap14223	1.A.35.2.3	803	-
Cp_Cap14276	2.A.3.4.2	517	APC Superfamily
Cp_Cap14298	2.A.67.1.2	785	-
Cp_Cap14311	1.A.8.6.4	307	Major Intrinsic Protein (MIP) Superfamily
Cp_Cap14321	8.B.9.1.5	177	-
Cp_Cap14321	8.B.9.1.5	177	-

## Sheet: Table S6
Table S6 Upregulated (fold-change > 2) C.pseudoreteaudii membrane transporters in Eucalytpus tissue induced medium vs in potato dextrose (PDB) broth medium
Gene ID	in induced medium RPKM	in PDB medium RPKM	log2fdc	Identity (%)	eValue	Seq. Length/AA	TCDB Familya	Description
Cp_Cap00023	121.271	43.1522	1.4631	55.73	9e-124	588	2.A.3.10.24	-
Cp_Cap00090	101.497	46.0698	1.1216	40.38	3e-08	593	3.A.9.1.1	-
Cp_Cap00151	5383.31	472.833	3.496	60	0	604	2.A.1.16.7	MFS Superfamily
Cp_Cap00468	965.687	140.468	2.7637	41.98	1e-86	324	8.A.5.1.6	-
Cp_Cap00479	10.8448	3.00635	1.659	57.58	2e-25	563	2.A.1.3.65	MFS Superfamily
Cp_Cap00722	6336.92	2055.05	1.6182	48.55	0	1515	3.A.1.208.11	ABC1, ABC2, ABC3 Superfamily
Cp_Cap00855	969.969	425.484	1.1816	61.54	0	633	2.A.36.1.12	VIC Superfamily
Cp_Cap00858	768.914	149.356	2.3512	42.83	5e-136	563	2.A.1.3.65	MFS Superfamily
Cp_Cap01049	987.463	237.507	2.0534	54.19	0	1086	3.D.2.3.1	-
Cp_Cap01240	188.448	89.368	1.0712	53.4	8e-107	329	9.B.102.1.11	-
Cp_Cap01241	307.617	49.8513	2.6069	40.34	6e-129	508	2.A.1.2.86	MFS Superfamily
Cp_Cap01279	4517.33	1587.86	1.5047	44.21	6e-103	443	2.A.19.2.8	Cation Diffusion Facilitator (CDF) Superfamily
Cp_Cap01307	168.051	58.0106	1.5256	52.01	0	581	2.A.39.3.7	APC Superfamily
Cp_Cap01404	5210.02	19.6107	7.987	43.55	8e-160	563	2.A.1.3.65	MFS Superfamily
Cp_Cap01573	6415.72	1356.64	2.2359	41.04	4e-131	1105	2.A.79.1.10	-
Cp_Cap02079	128.89	50.4022	1.3433	43.65	0	919	9.A.6.1.1	-
Cp_Cap02401	24.8245	5.17963	2.1923	49.06	1e-140	508	2.A.1.2.86	MFS Superfamily
Cp_Cap02420	551.783	2.15915	7.6235	43.35	3e-136	525	2.A.1.1.40	MFS Superfamily
Cp_Cap02424	102.778	9.22741	3.4086	54.25	0	583	2.A.1.1.58	MFS Superfamily
Cp_Cap02448	28.6076	0	5.8688	44.71	6e-152	508	2.A.1.2.86	MFS Superfamily
Cp_Cap02478	2684.5	188.5	3.8133	46.23	4e-175	628	2.A.1.16.1	MFS Superfamily
Cp_Cap02612	270.667	4.3183	5.8277	47.47	0	1511	3.A.1.205.1	ABC1, ABC2, ABC3 Superfamily
Cp_Cap02842	1842.21	640.354	1.5187	42.47	1e-47	262	2.A.96.2.1	-
Cp_Cap02883	2118.57	22.2861	6.5253	50.13	0	785	2.A.67.1.2	-
Cp_Cap03039	60.1796	17.22	1.7597	53.54	0	608	2.A.3.10.13	APC Superfamily
Cp_Cap03218	529.53	237.477	1.1542	46.7	0	1501	3.A.1.205.4	ABC1, ABC2, ABC3 Superfamily
Cp_Cap03610	1545.24	288.29	2.4074	56.9	5e-144	382	2.A.108.1.3	LysE Superfamily
Cp_Cap03788	2339.73	614.855	1.9198	48.17	0	636	2.A.108.1.1	LysE Superfamily
Cp_Cap04205	616.615	5.43601	6.3254	72.71	0	570	2.A.1.9.2	MFS Superfamily
Cp_Cap04432	41.0186	11.4877	1.7736	45.79	2e-151	580	2.A.3.10.21	APC Superfamily
Cp_Cap04548	26.8027	8.12294	1.6955	49.01	1e-173	508	2.A.1.2.86	MFS Superfamily
Cp_Cap04942	101.071	31.9588	1.6458	50.39	1e-180	515	2.A.1.3.52	MFS Superfamily
Cp_Cap05098	7.14603	0	4.025	62.61	0	590	2.A.20.2.1	-
Cp_Cap05105	200.085	76.2322	1.384	51.48	0	588	2.A.3.10.24	APC Superfamily
Cp_Cap05134	400.65	141.163	1.4933	50	2e-27	110	2.A.126.1.8	-
Cp_Cap05536	48.6216	23.9449	1.0114	62.33	0	693	2.A.21.6.6	APC Superfamily
Cp_Cap05749	731.076	149.672	2.2782	48.13	3e-110	397	2.A.7.13.6	Drug/Metabolite Transporter (DMT) Superfamily
Cp_Cap06012	61.6748	6.2592	3.1781	42.92	4e-121	561	2.A.1.2.77	MFS Superfamily
Cp_Cap06129	116.459	42.6933	1.4389	50.51	0	590	2.A.20.2.1	-
Cp_Cap06224	2674.81	561.297	2.2473	60.68	0	602	9.B.57.1.3	CPA Superfamily
Cp_Cap06345	201.823	3.12254	5.7352	42.29	8e-71	604	2.A.1.16.7	MFS Superfamily
Cp_Cap06491	2559.21	893.53	1.5153	45.49	0	953	9.B.131.1.1	-
Cp_Cap06544	1647.14	733.489	1.1649	47.68	2e-98	314	2.A.29.5.1	Mitochondrial Carrier (MC) Superfamily
Cp_Cap06664	505.723	17.7808	4.5941	41.27	6e-154	604	2.A.1.16.7	MFS Superfamily
Cp_Cap06693	4323.88	18.3279	7.8224	43.9	0	875	4.D.3.2.1	Glycosyl Transferase/Transporter (GTT) Superfamily
Cp_Cap06774	1486.7	725.038	1.031	41.55	1e-73	662	1.I.1.1.3	-
Cp_Cap07003	1230.25	13.3631	6.2777	50	6e-177	518	2.A.1.9.7	MFS Superfamily
Cp_Cap07158	2332.16	23.6735	6.5945	42.68	1e-27	187	1.A.56.3.2	-
Cp_Cap07204	91.134	11.4487	2.9212	45.92	6e-153	541	2.A.1.2.91	MFS Superfamily
Cp_Cap07912	32.883	13.9033	1.1989	40.58	0	1362	3.A.1.201.18	ABC1, ABC2, ABC3 Superfamily
Cp_Cap08111	548.818	234.1	1.2274	58.89	4e-68	194	8.A.63.1.2	-
Cp_Cap08323	32.3523	13.5838	1.2274	41.18	1e-123	561	2.A.1.2.77	MFS Superfamily
Cp_Cap08382	29.0278	12.6462	1.1674	45.45	3e-147	576	2.A.31.3.2	APC Superfamily
Cp_Cap08462	20277.5	18.2473	10	59.46	1e-06	519	8.A.23.1.4	-
Cp_Cap08477	39.2831	12.4412	1.6404	44.5	6e-48	618	2.A.17.2.1	MFS Superfamily
Cp_Cap08600	15241	25.4733	9.1994	41.15	0	1349	3.A.1.201.10	ABC1, ABC2, ABC3 Superfamily
Cp_Cap08616	2700.51	1174.33	1.1982	49.51	0	1501	3.A.1.205.4	ABC1, ABC2, ABC3 Superfamily
Cp_Cap08741	11751.2	5561.96	1.0758	45.09	7e-173	1105	2.A.79.1.10	-
Cp_Cap08817	92.3211	35.6367	1.3573	41.21	3e-156	604	2.A.1.16.7	MFS Superfamily
Cp_Cap08982	1079.84	7.40181	6.8469	71.2	0	1426	3.A.1.205.7	ABC1, ABC2, ABC3 Superfamily
Cp_Cap09043	4261.83	1609.81	1.3996	46.75	2e-43	189	2.A.105.1.12	-
Cp_Cap09141	3036.7	207.66	3.8509	40.16	6e-124	514	2.A.1.2.63	MFS Superfamily
Cp_Cap09183	4882.22	365.784	3.7239	43.63	2e-154	563	2.A.1.3.65	MFS Superfamily
Cp_Cap09400	552.255	180.457	1.6114	48.11	0	1543	3.A.1.205.6	ABC1, ABC2, ABC3 Superfamily
Cp_Cap09482	803.547	86.549	3.1978	57.93	7e-60	187	1.A.56.3.2	-
Cp_Cap09515	609.402	279.468	1.1203	59.01	4e-97	223	8.A.40.2.1	-
Cp_Cap09570	39.5642	11.2331	1.7585	41.11	2e-95	581	2.A.66.1.5	Multidrug/Oligosaccharidyl-lipid/Polysaccharide (MOP) Flippase Superfamily
Cp_Cap09711	10.6181	0.707003	3.2402	51.55	8e-139	439	1.B.79.1.2	-
Cp_Cap09899	11708.7	4614.51	1.3391	42.08	3e-117	561	2.A.1.2.77	MFS Superfamily
Cp_Cap10070	6341.03	1540.33	2.0359	43.63	3e-128	561	2.A.1.2.77	MFS Superfamily
Cp_Cap10224	1147.31	398.774	1.519	54.73	3e-149	435	2.A.7.24.11	Drug/Metabolite Transporter (DMT) Superfamily
Cp_Cap10401	791.775	286.602	1.4631	44.88	3e-106	1043	1.A.88.1.4	-
Cp_Cap10604	205.127	90.7821	1.1658	47.71	3e-168	627	2.A.3.10.3	APC Superfamily
Cp_Cap10618	1923.54	35.1488	5.7246	64.25	0	1426	3.A.1.205.7	ABC1, ABC2, ABC3 Superfamily
Cp_Cap10638	4985.65	93.7794	5.6939	48.42	2e-58	257	1.A.56.1.16	-
Cp_Cap10739	13.4245	2.53172	2.1912	65.68	0	604	2.A.1.16.7	MFS Superfamily
Cp_Cap11484	4754.83	2200.63	1.1064	62.93	0	1349	3.A.1.201.10	ABC1, ABC2, ABC3 Superfamily
Cp_Cap11713	1605.03	535.656	1.5788	66.48	8e-82	182	1.A.56.1.10	-
Cp_Cap11978	1711.44	296.304	2.5208	68	4e-42	104	2.A.126.1.9	-
Cp_Cap12229	15.6281	4.51076	1.71	77.11	0	413	2.A.52.1.8	Transporter-Opsin-G protein-coupled receptor (TOG) Superfamily
Cp_Cap12323	348.098	143.434	1.2736	57.88	2e-141	376	2.A.5.1.1	-
Cp_Cap12403	653.581	6.2841	6.5553	58.22	0	604	2.A.1.16.7	MFS Superfamily
Cp_Cap12561	339.643	112.89	1.5894	49.34	5e-91	311	2.A.29.4.3	Mitochondrial Carrier (MC) Superfamily
Cp_Cap12582	8066.77	3290.5	1.291	54.39	3e-156	888	2.A.6.6.5	Resistance-Nodulation-Cell Division (RND) Superfamily
Cp_Cap12610	678.557	124.341	2.4418	45.17	2e-162	580	2.A.3.10.21	APC Superfamily
Cp_Cap12902	58.0508	28.7909	1.0175	49.19	0	591	2.A.3.4.6	APC Superfamily
Cp_Cap12969	2661.81	628.101	2.0774	51.77	2e-112	382	2.A.108.1.3	LysE Superfamily
Cp_Cap13011	16.2078	0.590817	3.881	48.27	1e-151	508	2.A.1.2.86	MFS Superfamily
Cp_Cap13039	1908.45	879.732	1.1157	40.61	2e-125	656	2.A.18.7.3	APC Superfamily
Cp_Cap13046	206.593	101.322	1.0302	59.55	0	477	1.A.11.3.3	-
Cp_Cap13069	165.765	17.9013	3.1766	44.16	1e-22	411	2.A.19.2.2	Cation Diffusion Facilitator (CDF) Superfamily
Cp_Cap13105	8641.31	3613.07	1.2504	43.43	1e-152	590	2.A.3.10.4	APC Superfamily
Cp_Cap13112	7534.2	78.9562	6.5562	56.91	0	604	2.A.1.16.7	MFS Superfamily
Cp_Cap13357	222.022	19.4323	3.4957	46.69	8e-163	586	2.A.1.2.33	MFS Superfamily
Cp_Cap13360	39.4096	1.49117	4.3311	49.34	2e-167	563	2.A.1.3.65	MFS Superfamily
Cp_Cap13386	34.7993	5.24266	2.6164	42.58	2e-101	504	2.A.3.4.7	APC Superfamily
Cp_Cap13524	531.443	191.188	1.4681	43.52	0	958	2.A.53.3.7	APC Superfamily
Cp_Cap13685	1787.61	376.199	2.2433	63.11	9e-145	363	2.A.29.9.1	Mitochondrial Carrier (MC) Superfamily
Cp_Cap13692	215.23	97.2941	1.1422	47.64	0	819	2.A.53.1.2	APC Superfamily
Cp_Cap13832	557.121	125.278	2.1474	62.47	0	477	1.A.11.3.3	-
Cp_Cap13836	1090.32	58.0736	4.203	62.3	1e-123	375	2.A.29.4.6	Mitochondrial Carrier (MC) Superfamily
Cp_Cap13867	4316.26	754.192	2.5107	54.71	2e-168	492	1.A.11.3.1	-
Cp_Cap14008	36.3146	12.0413	1.5274	43.15	6e-87	803	1.A.35.2.3	-
Cp_Cap14041	118.858	40.804	1.5278	42.65	1e-87	803	1.A.35.2.3	-
Cp_Cap14298	10.6884	1.41401	2.5831	41	0	785	2.A.67.1.2	-

## Sheet: Table S7
Table S7 Number of carbohydrate-active enzyme modules of C.pseudoreteaudii and 13 other fungi according to the CAZy database
Species	Glycosyl Hydrolases (GHs)
	1	2	3	4	5	6	7	8	9	10	11	12	13	15	16	17	18	20	23	24	25	26	27	28	29	30	31	32	33	35	36	37	38	39	42	43	45	47	49	51	53
Calonectria pseudoreteaudii	4	4	34	0	12	2	3	0	0	3	2	6	8	2	27	5	17	1	0	1	0	0	0	12	0	1	9	3	1	2	1	2	1	0	0	19	1	11	0	3	1
Neonectria ditissima	4	10	27	0	17	2	3	0	0	3	2	7	7	2	28	6	19	2	0	1	0	0	1	13	0	0	10	3	1	4	1	2	1	0	0	21	1	12	1	3	1
Fusarium solani	5	11	38	1	18	1	3	0	0	3	3	6	8	2	22	5	25	4	1	3	0	0	1	11	0	0	9	6	2	8	1	2	1	1	0	32	1	10	1	4	1
Fusarium graminearum	3	10	21	0	13	1	2	0	0	5	2	4	7	3	23	4	18	3	0	0	0	0	2	6	1	0	8	6	1	3	2	2	1	0	0	17	1	10	0	2	1
Fusarium oxysporum	6	8	41	0	21	1	3	0	0	5	4	5	14	4	39	8	33	7	0	1	0	0	5	17	2	3	10	17	1	6	2	2	1	1	0	35	2	11	1	3	2
Fusarium verticillioides	6	10	28	0	23	1	4	0	0	4	4	4	11	3	33	7	22	3	0	1	0	0	1	9	2	2	7	9	1	3	4	2	2	2	0	25	2	14	1	2	1
Trichoderma reesei	2	7	13	0	8	1	2	0	0	1	3	2	4	2	16	4	19	3	1	1	1	0	5	4	0	5	4	0	0	1	1	2	1	1	0	3	1	8	0	0	0
Colletotrichum graminicola	4	10	29	0	22	4	7	0	0	7	5	7	12	3	25	6	24	4	0	0	0	1	5	22	2	2	8	2	2	8	1	1	2	1	0	40	1	11	0	3	2
Eutypa lata	3	9	24	0	19	2	3	0	0	5	2	3	4	2	24	5	27	3	2	0	1	1	4	7	3	3	9	2	0	2	1	2	1	0	1	33	1	11	1	2	1
Magnaporthe oryzae	2	8	18	0	13	3	6	0	0	6	5	3	10	2	18	7	15	3	0	1	0	0	3	3	4	1	6	4	1	0	0	2	2	1	0	19	1	9	0	3	1
Neurospora crassa	2	6	10	0	6	3	5	0	1	4	2	2	10	2	15	5	13	2	0	0	1	1	0	2	0	2	6	2	0	2	0	2	1	0	0	7	1	9	0	1	1
Sclerotinia sclerotiorum	3	2	13	0	14	1	3	0	0	2	3	4	9	4	19	6	14	1	1	0	1	1	3	16	0	0	6	1	0	4	0	1	1	0	0	5	2	8	0	2	2
Botrytis cinerea	5	2	15	0	15	1	3	0	0	2	3	5	9	4	22	6	9	1	1	0	1	2	4	19	0	0	5	2	0	4	0	1	2	0	0	8	2	9	0	2	2
Ustilago maydis	0	1	3	0	12	0	0	1	1	2	1	0	3	1	21	2	4	2	1	0	1	1	1	1	0	2	3	2	0	1	0	2	2	0	1	2	3	3	0	2	0
Species	54	55	62	63	64	65	67	71	72	73	74	75	76	78	79	81	85	88	89	92	93	94	95	99	105	106	108	109	114	115	117	121	125	127	128	131	132	133	134	135	Total
Calonectria pseudoreteaudii	1	2	1	1	3	0	2	4	5	0	1	1	10	9	0	1	0	0	1	0	4	0	2	0	2	2	0	27	5	1	0	0	2	1	2	2	1	1	0	2	294
Neonectria ditissima	1	3	0	1	2	0	0	3	3	0	2	2	7	9	1	1	0	3	0	1	3	0	2	0	4	0	0	27	5	2	0	0	2	3	3	2	2	1	0	2	312
Fusarium solani	1	5	2	3	2	0	0	5	3	0	2	2	8	11	1	1	0	5	0	0	4	0	2	1	4	1	0	31	4	2	0	0	2	5	4	1	2	1	1	2	368
Fusarium graminearum	1	3	1	1	2	0	1	0	3	1	2	1	7	7	1	1	0	1	0	0	2	0	3	0	3	1	0	15	2	2	0	1	3	2	4	1	2	1	0	0	257
Fusarium oxysporum	1	6	1	2	9	2	2	2	3	0	2	2	16	18	6	3	0	3	0	0	5	0	2	0	3	1	0	19	3	1	0	1	5	3	8	0	2	2	2	0	456
Fusarium verticillioides	1	4	1	1	2	1	3	3	5	0	2	4	12	9	1	6	0	1	0	0	5	0	1	0	3	1	0	21	11	2	0	0	3	3	5	1	6	2	1	0	374
Trichoderma reesei	2	6	1	2	3	2	1	4	5	0	2	3	8	1	4	2	0	0	2	7	0	0	4	2	2	1	0	9	0	1	0	0	2	1	4	0	2	1	0	0	210
Colletotrichum graminicola	1	6	1	1	1	1	1	8	4	0	4	1	10	19	5	2	0	4	0	6	4	0	6	0	6	6	0	29	1	3	0	0	3	5	3	8	2	1	0	1	436
Eutypa lata	0	5	1	2	5	0	1	5	7	0	2	1	14	5	5	1	0	2	0	7	4	1	2	0	8	0	0	16	1	3	0	0	3	4	6	3	2	1	0	1	341
Magnaporthe oryzae	1	4	4	1	2	0	1	1	5	0	2	1	8	3	2	2	0	1	0	6	1	1	1	0	3	1	0	8	1	3	0	0	4	2	5	6	2	1	0	1	264
Neurospora crassa	1	6	0	2	2	0	1	7	5	0	2	1	10	2	2	1	0	0	0	2	2	1	0	0	2	0	1	4	1	1	0	1	3	0	4	3	2	1	0	1	197
Sclerotinia sclerotiorum	1	4	0	1	2	1	0	8	6	0	1	0	12	4	2	1	0	0	1	5	1	0	2	0	1	1	0	6	1	1	0	0	3	0	3	2	0	1	0	3	226
Botrytis cinerea	1	5	1	1	2	2	0	8	6	0	1	0	12	7	2	1	0	1	1	5	1	0	3	0	2	2	0	6	1	1	1	0	3	1	4	3	3	1	0	4	258
Ustilago maydis	0	1	1	1	0	0	0	0	1	0	1	0	1	0	1	0	1	0	0	3	0	0	0	0	2	0	0	6	0	1	0	0	1	0	5	0	0	1	0	1	110
Species	GlycosylTransferases (GTs)
	1	2	3	4	5	8	15	17	20	21	22	24	25	26	28	31	32	33	34	35	39	41	48	49	50	54	55	57	58	59	62	64	65	66	68	69	71	76	77	81
Calonectria pseudoreteaudii	7	20	1	6	1	2	4	1	3	2	3	1	0	0	1	4	8	1	4	1	3	1	0	1	1	1	0	2	1	1	3	4	0	1	0	2	4	1	1	1
Neonectria ditissima	10	14	1	8	0	5	4	1	3	4	4	1	1	2	1	4	8	1	6	1	3	1	0	2	1	1	0	2	1	1	3	2	0	1	0	3	2	1	0	0
Fusarium solani	17	13	1	7	0	7	5	1	3	2	4	1	0	1	1	2	11	1	3	1	3	0	1	2	1	2	0	2	1	1	3	2	0	1	0	5	3	1	0	0
Fusarium graminearum	12	12	1	5	0	6	3	1	3	1	4	1	0	1	1	2	6	1	4	1	3	1	0	1	1	1	0	2	1	1	3	2	0	1	0	1	4	1	1	0
Fusarium oxysporum	21	32	3	16	0	14	4	2	11	1	12	1	0	2	2	3	7	1	13	2	4	2	0	1	1	1	0	2	1	2	6	2	0	1	0	7	3	1	0	0
Fusarium verticillioides	14	24	3	11	0	9	5	2	8	1	5	2	0	2	2	2	8	1	9	2	4	1	2	1	1	2	0	2	1	1	4	1	0	1	0	5	2	1	0	0
Trichoderma reesei	5	9	1	5	0	3	4	1	4	3	4	1	1	0	1	4	11	1	3	1	3	1	0	1	1	0	0	2	1	1	3	2	0	1	0	4	1	1	0	0
Colletotrichum graminicola	18	15	1	5	2	6	5	2	2	1	4	1	2	1	1	3	9	1	3	1	3	0	0	1	1	0	1	1	1	1	3	0	0	1	0	5	5	1	0	0
Eutypa lata	9	10	1	5	0	3	5	1	3	1	3	1	3	0	0	7	12	1	1	1	4	1	0	1	2	1	1	1	1	1	5	0	0	1	0	2	0	0	0	0
Magnaporthe oryzae	11	10	1	4	1	2	4	1	3	2	4	1	8	0	1	2	10	1	2	1	3	1	0	1	1	0	1	2	1	1	3	0	0	1	0	4	4	1	0	0
Neurospora crassa	6	11	4	6	2	4	5	1	3	1	4	1	2	0	2	2	4	1	3	1	4	1	0	1	1	0	1	2	1	1	3	0	1	1	0	2	1	1	1	0
Sclerotinia sclerotiorum	7	16	1	5	1	5	4	2	3	1	3	1	3	0	1	2	5	1	2	1	3	0	0	1	2	0	0	1	0	1	3	0	0	1	2	2	2	1	0	0
Botrytis cinerea	11	19	1	6	1	7	4	2	4	1	4	1	2	1	1	3	9	1	2	1	3	0	0	1	1	0	0	2	1	1	3	0	0	1	3	3	5	1	0	0
Ustilago maydis	3	9	1	4	0	2	2	1	3	1	4	1	0	0	1	3	2	1	0	0	3	0	0	1	1	0	0	2	1	1	0	0	0	1	0	3	2	1	0	0
Species	GlycosylTransferases (GTs)					Carbohydrate-Binding Modules (CBMs)
	83	84	90	92	Total	1	4	6	10	12	13	16	17	18	19	20	21	22	23	24	32	35	37	38	40	42	43	46	48	50	51	52	61	63	66	67	69	72	78	Total
Calonectria pseudoreteaudii	0	1	4	0	103	8	1	2	1	0	5	1	0	6	2	1	1	1	0	3	0	2	1	0	0	1	2	0	1	9	0	0	2	3	1	6	0	0	0	195
Neonectria ditissima	0	0	5	0	108	13	2	1	0	0	1	2	0	12	2	2	1	1	0	1	0	2	1	0	0	1	1	1	1	10	0	0	1	2	0	7	0	0	0	170
Fusarium solani	0	0	5	0	114	12	0	1	0	0	3	2	0	17	1	2	2	0	0	3	2	2	0	1	0	1	1	0	2	15	0	0	2	3	0	9	0	0	0	214
Fusarium graminearum	0	0	6	0	95	12	0	1	0	0	2	4	0	13	0	3	1	3	0	2	2	2	0	0	0	1	1	0	2	7	0	0	5	3	0	4	1	0	0	173
Fusarium oxysporum	0	0	8	0	189	15	0	2	0	2	2	2	0	18	2	2	42	5	0	6	2	3	0	3	0	1	1	0	3	16	0	0	6	6	0	15	0	0	1	330
Fusarium verticillioides	0	0	7	0	146	15	0	2	0	0	3	4	0	18	2	2	1	0	0	1	2	3	0	1	0	1	1	0	2	12	0	0	3	3	0	6	0	0	0	213
Trichoderma reesei	0	0	6	0	90	14	0	0	0	0	4	0	0	6	0	2	1	0	0	2	1	0	0	0	0	2	2	0	1	7	0	0	0	0	2	0	0	0	0	103
Colletotrichum graminicola	1	0	5	0	113	18	0	2	0	0	3	1	0	14	0	4	1	0	0	5	1	7	0	0	1	1	1	1	1	23	0	0	0	3	1	9	0	0	0	297
Eutypa lata	0	0	9	0	97	4	0	0	0	0	2	1	0	9	0	2	1	0	0	2	1	2	0	0	0	0	2	0	2	11	0	0	0	0	1	3	0	0	0	226
Magnaporthe oryzae	0	0	7	0	100	18	0	2	0	0	2	0	0	25	2	4	1	0	1	0	1	2	0	0	1	2	2	0	1	8	0	1	0	1	1	1	0	0	0	184
Neurospora crassa	0	0	5	0	90	20	0	0	0	0	3	0	0	6	0	4	2	0	0	5	1	0	0	1	0	1	1	0	3	6	0	1	0	0	0	0	0	0	0	122
Sclerotinia sclerotiorum	0	0	5	1	89	19	0	0	0	0	3	0	1	12	0	5	1	0	0	6	0	1	1	0	0	1	1	1	2	6	0	0	2	1	0	1	0	0	0	139
Botrytis cinerea	0	0	5	1	112	22	0	0	0	0	3	0	0	9	0	5	1	0	0	7	2	2	1	0	0	1	1	1	2	3	1	0	1	1	1	3	0	1	0	166
Ustilago maydis	0	0	5	0	59	0	1	0	0	0	0	0	0	1	0	0	0	0	0	0	0	1	0	0	0	0	1	0	1	2	0	0	0	1	0	0	0	0	0	36
Species	Carbohydrate Esterases (CEs)														Auxiliary Activities (AAs)													Polysaccharide Lyases (PLs)
	1	2	3	4	5	7	8	9	10	12	14	15	16	Total	1	2	3	4	5	6	7	8	9	11	12	13	Total	1	3	4	7	8	9	11	12	17	20	22	24	Total
Calonectria pseudoreteaudii	21	0	5	15	17	1	4	1	90	4	1	0	7	166	8	7	31	6	1	3	59	3	12	4	1	0	135	13	13	4	0	0	2	2	0	0	0	2	0	36
Neonectria ditissima	21	0	9	10	10	0	5	1	71	2	1	0	7	137	3	7	22	5	1	1	43	4	11	6	1	1	105	13	9	5	0	0	2	1	0	0	0	1	0	31
Fusarium solani	29	1	14	9	9	0	4	2	120	4	1	0	5	198	4	4	33	11	3	1	54	3	12	6	1	1	133	14	11	6	1	0	1	1	0	0	1	1	0	36
Fusarium graminearum	20	1	8	9	12	0	3	1	61	5	1	0	5	126	6	6	21	4	4	2	36	5	12	5	2	1	104	9	7	3	0	0	1	0	0	0	1	1	0	22
Fusarium oxysporum	32	1	9	13	11	1	5	1	131	6	1	0	5	216	10	11	39	10	5	1	67	5	16	5	4	2	175	10	7	4	0	0	2	1	0	0	0	1	1	26
Fusarium verticillioides	33	1	13	12	12	1	3	2	99	7	1	0	6	190	7	6	28	7	4	2	44	5	13	5	9	1	131	10	7	3	0	0	1	0	0	0	0	0	0	21
Trichoderma reesei	13	0	2	4	4	1	0	1	30	2	2	1	2	62	2	6	15	4	1	1	22	0	3	4	1	0	59	0	0	0	2	1	0	0	0	0	2	0	0	5
Colletotrichum graminicola	26	1	14	17	16	0	5	1	101	7	0	2	10	200	8	13	49	7	3	2	77	4	28	5	3	1	200	18	13	7	0	0	3	1	0	0	1	0	1	44
Eutypa lata	28	1	8	11	4	1	3	2	47	3	1	3	3	115	3	10	43	3	2	1	65	6	38	8	3	1	183	10	4	5	0	0	1	0	0	1	3	1	0	25
Magnaporthe oryzae	28	3	7	12	19	0	1	1	47	3	1	1	2	125	3	9	19	1	5	1	31	5	22	7	4	1	108	2	1	1	0	0	0	0	0	0	1	0	0	5
Neurospora crassa	17	1	4	5	3	0	2	1	31	2	1	1	2	70	5	6	9	3	2	1	18	2	14	4	3	1	68	1	1	1	0	0	0	0	0	0	1	0	0	4
Sclerotinia sclerotiorum	13	1	3	5	8	1	5	2	42	5	1	1	6	93	6	3	20	3	3	1	22	4	9	2	1	1	75	4	0	0	1	0	0	0	0	0	0	0	0	5
Botrytis cinerea	17	2	3	6	11	2	5	2	69	5	1	0	7	130	6	4	28	4	6	1	32	4	10	2	0	1	98	7	2	0	1	0	0	0	0	0	0	1	1	12
Ustilago maydis	12	0	0	8	4	0	1	1	31	0	1	0	0	58	2	3	10	1	4	1	6	0	0	0	0	0	27	1	0	0	0	0	0	0	1	0	0	0	0	2

## Sheet: Table S8
	Table S8 Inventory of putative effectors in C.pseudoreteaudii
	Gene ID	Seq. Length/AA	Num. of cysteine residue	Description
	Cp_Cap00015	114	8	putative hydrophobin precursor protein
	Cp_Cap00066	80	8	hypothetical protein
	Cp_Cap00126	170	6	-
	Cp_Cap00152	77	8	dro3 protein
	Cp_Cap00168	255	10	polysaccharide lyase family 3
	Cp_Cap00200	146	10	-
	Cp_Cap00230	255	7	hypothetical protein
	Cp_Cap00235	197	7	-
	Cp_Cap00266	275	7	uncharacterized protein
	Cp_Cap00280	104	5	hypothetical protein
	Cp_Cap00315	264	7	hypothetical protein
	Cp_Cap00363	252	6	hypothetical protein
	Cp_Cap00602	230	7	hypothetical protein
	Cp_Cap00644	281	9	-
	Cp_Cap00685	149	7	-
	Cp_Cap00968	231	6	hypothetical protein
	Cp_Cap00977	167	9	-
	Cp_Cap01012	100	6	-
	Cp_Cap01057	197	9	hypothetical protein
	Cp_Cap01065	124	6	Long chronological lifespan protein 2
	Cp_Cap01127	93	9	-
	Cp_Cap01296	267	13	hypothetical protein
	Cp_Cap01417	178	5	hypothetical protein
	Cp_Cap01490	138	9	-
	Cp_Cap01746	214	9	-
	Cp_Cap01846	128	8	-
	Cp_Cap01903	180	7	hypothetical protein
	Cp_Cap01944	100	10	hypothetical protein
	Cp_Cap02030	222	10	predicted protein
	Cp_Cap02106	78	8	hypothetical protein
	Cp_Cap02161	223	16	hypothetical protein
	Cp_Cap02180	192	6	hypothetical protein
	Cp_Cap02235	299	5	-
	Cp_Cap02304	125	6	hypothetical protein
	Cp_Cap02402	233	6	hypothetical protein
	Cp_Cap02472	220	6	hypothetical protein
	Cp_Cap02535	288	7	hypothetical protein
	Cp_Cap02542	231	17	hypothetical protein
	Cp_Cap02630	223	8	-
	Cp_Cap02658	299	7	predicted protein
	Cp_Cap02678	293	7	hypothetical protein
	Cp_Cap02835	241	10	putative pectate lyase
	Cp_Cap02847	279	8	-
	Cp_Cap02858	154	6	-
	Cp_Cap02912	222	8	putative peptidoglycan-binding lysin subgroup protein
	Cp_Cap03086	241	11	-
	Cp_Cap03204	241	6	hypothetical protein
	Cp_Cap03321	271	6	-
	Cp_Cap03363	237	14	putative pectate lyase protein
	Cp_Cap03368	113	8	hypothetical protein
	Cp_Cap03488	113	10	hypothetical protein
	Cp_Cap03594	241	10	pectate lyase
	Cp_Cap03616	238	17	-
	Cp_Cap03701	246	7	hypothetical protein
	Cp_Cap03708	242	6	GA23878
	Cp_Cap03713	161	6	-
	Cp_Cap03728	240	18	hypothetical protein
	Cp_Cap03866	188	6	hypothetical protein
	Cp_Cap03958	227	16	-
	Cp_Cap03999	99	12	hypothetical protein
	Cp_Cap04030	254	8	putative transmembrane alpha-helix domain-containing protein
	Cp_Cap04031	93	6	-
	Cp_Cap04213	204	8	-
	Cp_Cap04263	108	5	-
	Cp_Cap04278	78	6	-
	Cp_Cap04350	230	5	hypothetical protein
	Cp_Cap04377	281	5	serine-type carboxypeptidase
	Cp_Cap04435	226	10	hypothetical protein
	Cp_Cap04656	132	16	Protein SWM-1, isoform b
	Cp_Cap04674	164	6	-
	Cp_Cap04679	248	6	-
	Cp_Cap04732	187	6	hypothetical protein
	Cp_Cap04735	294	13	hypothetical protein
	Cp_Cap04873	252	6	hypothetical protein
	Cp_Cap05062	100	6	-
	Cp_Cap05065	128	8	hypothetical protein
	Cp_Cap05071	183	6	-
	Cp_Cap05090	150	10	-
	Cp_Cap05125	252	6	hypothetical protein
	Cp_Cap05130	253	10	hypothetical protein
	Cp_Cap05157	294	8	hypothetical protein
	Cp_Cap05183	109	5	-
	Cp_Cap05192	280	8	hypothetical protein
	Cp_Cap05324	266	8	-
	Cp_Cap05345	237	14	pectate lyase c
	Cp_Cap05367	116	6	-
	Cp_Cap05393	193	7	hypothetical protein
	Cp_Cap05419	137	7	-
	Cp_Cap05458	113	6	-
	Cp_Cap05560	106	5	-
	Cp_Cap05613	148	13	-
	Cp_Cap05625	219	7	-
	Cp_Cap05656	115	8	hypothetical protein
	Cp_Cap05692	142	6	-
	Cp_Cap05694	94	6	-
	Cp_Cap05699	228	7	hypothetical protein
	Cp_Cap05712	147	16	Kazal domain-containing protein
	Cp_Cap05778	222	8	hypothetical protein
	Cp_Cap05784	150	6	hypothetical protein
	Cp_Cap05792	220	5	-
	Cp_Cap05802	266	30	QI74 protein
	Cp_Cap05839	223	8	hypothetical protein
	Cp_Cap05866	76	6	hypothetical protein
	Cp_Cap05878	117	6	hypothetical protein
	Cp_Cap05928	85	6	-
	Cp_Cap05970	279	7	hypothetical protein
	Cp_Cap06074	218	11	-
	Cp_Cap06230	295	7	Feruloyl esterase B
	Cp_Cap06248	282	5	Allergen Asp f 7
	Cp_Cap06308	181	8	-
	Cp_Cap06419	275	8	glycoside hydrolase family 18 protein
	Cp_Cap06553	146	8	hypothetical protein
	Cp_Cap06758	193	11	hypothetical protein
	Cp_Cap06781	101	6	-
	Cp_Cap06798	135	10	-
	Cp_Cap06930	104	5	-
	Cp_Cap06990	194	5	hypothetical protein
	Cp_Cap07050	148	8	hypothetical protein
	Cp_Cap07132	281	6	putative cell surface spherulin 4-like protein
	Cp_Cap07154	299	5	cellulose-binding family ii
	Cp_Cap07157	102	12	-
	Cp_Cap07189	193	6	-
	Cp_Cap07224	233	16	hypothetical protein
	Cp_Cap07250	299	7	Extracellular metalloprotease-like protein
	Cp_Cap07320	201	17	-
	Cp_Cap07354	229	14	hypothetical protein
	Cp_Cap07378	230	5	hypothetical protein
	Cp_Cap07383	95	8	hypothetical protein
	Cp_Cap07485	280	6	hypothetical protein
	Cp_Cap07563	224	5	uncharacterized protein FFUJ_10644
	Cp_Cap07865	172	7	serine-type endopeptidase inhibitor
	Cp_Cap07878	188	5	hypothetical protein
	Cp_Cap07922	73	7	hypothetical protein
	Cp_Cap07946	77	6	-
	Cp_Cap07955	90	6	hypothetical protein
	Cp_Cap07976	171	10	-
	Cp_Cap07982	211	5	predicted protein
	Cp_Cap08029	205	12	-
	Cp_Cap08033	156	5	hypothetical protein
	Cp_Cap08050	209	5	-
	Cp_Cap08061	214	6	-
	Cp_Cap08073	225	5	cutinase precursor
	Cp_Cap08195	172	6	-
	Cp_Cap08309	232	6	hypothetical protein
	Cp_Cap08320	213	13	Probable pectate lyase F
	Cp_Cap08419	147	10	predicted protein
	Cp_Cap08636	155	8	hypothetical protein
	Cp_Cap08661	214	8	hypothetical protein
	Cp_Cap08916	193	10	-
	Cp_Cap08943	171	8	hypothetical protein
	Cp_Cap09518	98	6	hypothetical protein
	Cp_Cap09718	288	7	hypothetical protein
	Cp_Cap09818	225	5	cutinase
	Cp_Cap09864	279	5	metalloprotease
	Cp_Cap09865	112	8	putative hydrophobin precursor protein
	Cp_Cap09936	216	6	hypothetical protein
	Cp_Cap10056	262	5	-
	Cp_Cap10081	84	6	hypothetical protein
	Cp_Cap10146	258	16	-
	Cp_Cap10269	152	6	-
	Cp_Cap10358	274	7	hypothetical protein
	Cp_Cap10551	196	13	hypothetical protein
	Cp_Cap10562	163	9	hypothetical protein
	Cp_Cap10615	233	6	hypothetical protein
	Cp_Cap10735	157	8	hypothetical protein
	Cp_Cap10924	227	5	-
	Cp_Cap11124	107	5	-
	Cp_Cap11195	197	12	hypothetical protein
	Cp_Cap11277	149	5	hypothetical protein
	Cp_Cap11326	107	5	-
	Cp_Cap11802	275	22	unnamed protein product
	Cp_Cap11909	132	8	hypothetical protein
	Cp_Cap12088	162	7	-
	Cp_Cap12315	194	10	hypothetical protein
	Cp_Cap12422	295	7	hypothetical protein
	Cp_Cap12428	110	8	hypothetical protein
	Cp_Cap12461	211	5	-
	Cp_Cap12464	104	10	-
	Cp_Cap12476	267	5	hypothetical protein
	Cp_Cap12493	187	5	hypothetical protein
	Cp_Cap12494	224	9	-
	Cp_Cap12501	128	5	hydrophobin
	Cp_Cap12516	206	8	-
	Cp_Cap12518	294	7	metalloprotease
	Cp_Cap12533	244	6	-
	Cp_Cap12545	147	8	hypothetical protein
	Cp_Cap12595	220	6	cutinaselike protein
	Cp_Cap12635	297	6	hypothetical protein
	Cp_Cap12774	194	19	-
	Cp_Cap12993	260	5	related to malate dehydrogenase
	Cp_Cap13022	228	10	hypothetical protein
	Cp_Cap13058	225	5	cutinase
	Cp_Cap13137	100	7	uncharacterized protein FFUJ_01011
	Cp_Cap13222	239	6	-
	Cp_Cap13443	195	8	uncharacterized protein FFUJ_01011
	Cp_Cap13649	173	6	hypothetical protein
	Cp_Cap13665	177	10	hypothetical protein
	Cp_Cap13697	146	10	-
	Cp_Cap13728	172	6	hypothetical protein
	Cp_Cap13750	194	10	uncharacterized protein FFUJ_01371
	Cp_Cap14097	175	7	hypothetical protein
	Cp_Cap14125	248	6	hypothetical protein
	Cp_Cap14319	148	8	small secreted protein
	Cp_Cap14327	167	10	-
	Cp_Cap14345	116	6	hypothetical protein
	Cp_Cap14349	166	5	-
	Cp_Cap14351	113	6	hypothetical protein
